# Supplementary material for: 7,9-Dimethyl-5-phenyl­sulfonyl-5H-benzo[b]carbazole
Source: Acta Crystallogr Sect E Struct Rep Online. 2008 Aug 6;64(Pt 9):o1667–8. doi: 10.1107/S1600536808024380 (PMC2960676; doi:10.1107/S1600536808024380)
Supplement: Supplementary file 1 [file e-64-o1667-sup1.cif]

##############################################################################
###                                                                        ###
###        Electronic paper (Acta Crystallographica Section E)             ###
###                                                                        ###
##############################################################################
#                                                                            #
# This CIF contains the data in a paper accepted for publication in Acta     #
# Crystallographica Section E. It conforms to the requirements of Notes      #
# for Authors for Section E, and has been peer reviewed under the auspices   #
# of the IUCr Commission on Journals.                                        #
#                                                                            #
# Full details of the Crystallographic Information File format               #
# are given in the paper "The Crystallographic Information File (CIF):       #
# a New Standard Archive File for Crystallography" by S. R. Hall, F. H.      #
# Allen and I. D. Brown [Acta Cryst. (1991), A47, 655-685].                  #
#                                                                            #
# The current version of the core CIF dictionary is obtainable from          #
# ftp://ftp.iucr.org/pub/cif_core.dic. The current version number is 2.4.    #
#                                                                            #
# Software is freely available for graphical display of the structure(s) in  #
# this CIF.  For information consult the CIF home page http://www.iucr.org/  #
# cif/home.html                                                              #
#                                                                            #
# This file may be used for bona fide research purposes within the           #
# scientific community so long as proper attribution is given to the journal # 
# article from which it was obtained.                                        #
#                                                                            #
##############################################################################
                                             
data_I
_audit_creation_method     SHELXL-97
_chemical_name_systematic
;
7,9-Dimethyl-5-phenylsulfonyl-5<i>H</i>-benzo[b]carbazole
;
_chemical_name_common     ?
_chemical_formula_moiety     'C24 H19 N O2 S'
_chemical_formula_sum     'C24 H19 N O2 S'
_chemical_formula_iupac     'C24 H19 N O2 S'
_chemical_formula_weight     385.46
_chemical_melting_point     ?
_symmetry_cell_setting     Orthorhombic
_symmetry_space_group_name_H-M     'P b c a'
_symmetry_space_group_name_Hall     '-P 2ac 2ab'
loop_
    _symmetry_equiv_pos_as_xyz
    'x, y, z'
    '-x+1/2, -y, z+1/2'
    'x+1/2, -y+1/2, -z'
    '-x, y+1/2, -z+1/2'
    '-x, -y, -z'
    'x-1/2, y, -z-1/2'
    '-x-1/2, y-1/2, z'
    'x, -y-1/2, z-1/2'
_cell_length_a     13.9260(6)
_cell_length_b     10.1995(5)
_cell_length_c     27.3014(14)
_cell_angle_alpha     90.00
_cell_angle_beta     90.00
_cell_angle_gamma     90.00
_cell_volume     3877.8(3)
_cell_formula_units_Z     8
_cell_measurement_reflns_used     5907
_cell_measurement_theta_min     2.585
_cell_measurement_theta_max     28.401
_cell_measurement_temperature     295(2)
_exptl_crystal_description     block
_exptl_crystal_colour     colourless
_exptl_crystal_size_max     0.30
_exptl_crystal_size_mid     0.20
_exptl_crystal_size_min     0.16
_exptl_crystal_density_diffrn     1.320
_exptl_crystal_density_meas     ?
_exptl_crystal_density_method     'not measured'
_exptl_crystal_F_000     1616
_exptl_absorpt_coefficient_mu     0.187
_exptl_absorpt_correction_type     multi-scan
_exptl_absorpt_process_details     '(SADABS; Sheldrick, 1996)'
_exptl_absorpt_correction_T_min     0.940
_exptl_absorpt_correction_T_max     0.971
_exptl_special_details
;
;
_diffrn_ambient_temperature     295(2)
_diffrn_radiation_type     MoK\a
_diffrn_radiation_wavelength     0.71073
_diffrn_radiation_source     'fine-focus sealed tube'
_diffrn_radiation_monochromator     graphite
_diffrn_measurement_device_type     'Bruker Kappa APEXII'
_diffrn_measurement_method     '\w and \f'
_diffrn_detector_area_resol_mean     ?
_diffrn_reflns_number     26413
_diffrn_reflns_av_R_equivalents     0.0382
_diffrn_reflns_av_sigmaI/netI     0.0346
_diffrn_reflns_theta_min     1.49
_diffrn_reflns_theta_max     29.99
_diffrn_reflns_theta_full     29.99
_diffrn_measured_fraction_theta_max     0.994
_diffrn_measured_fraction_theta_full     0.994
_diffrn_reflns_limit_h_min     -11
_diffrn_reflns_limit_h_max     19
_diffrn_reflns_limit_k_min     -14
_diffrn_reflns_limit_k_max     11
_diffrn_reflns_limit_l_min     -37
_diffrn_reflns_limit_l_max     38
_diffrn_standards_number     0
_diffrn_standards_interval_count     ?
_diffrn_standards_interval_time     0
_diffrn_standards_decay_%     0
_refine_special_details
;
;
_reflns_number_total     5626
_reflns_number_gt     3490
_reflns_threshold_expression     I>2\s(I)
_refine_ls_structure_factor_coef     Fsqd
_refine_ls_matrix_type     full
_refine_ls_R_factor_all     0.0896
_refine_ls_R_factor_gt     0.0508
_refine_ls_wR_factor_gt     0.1296
_refine_ls_wR_factor_ref     0.1565
_refine_ls_goodness_of_fit_ref     1.039
_refine_ls_restrained_S_all     1.039
_refine_ls_number_reflns     5626
_refine_ls_number_parameters     255
_refine_ls_number_restraints     0
_refine_ls_hydrogen_treatment     constr
_refine_ls_weighting_scheme     calc
_refine_ls_weighting_details
         'calc w=1/[\s^2^(Fo^2^)+(0.0716P)^2^+1.0437P] where P=(Fo^2^+2Fc^2^)/3'
_atom_sites_solution_hydrogens     geom
_atom_sites_solution_primary     direct
_atom_sites_solution_secondary     difmap
_refine_ls_shift/su_max     0.000
_refine_ls_shift/su_mean     0.000
_refine_diff_density_max     0.679
_refine_diff_density_min     -0.312
_refine_ls_extinction_method     none
_refine_ls_extinction_coef     ?
loop_
    _atom_type_symbol
    _atom_type_description
    _atom_type_scat_dispersion_real
    _atom_type_scat_dispersion_imag
    _atom_type_scat_source
    'C' 'C' 0.0033 0.0016
                         'International Tables Vol C Tables 4.2.6.8 and 6.1.1.4'
    'H' 'H' 0.0000 0.0000
                         'International Tables Vol C Tables 4.2.6.8 and 6.1.1.4'
    'N' 'N' 0.0061 0.0033
                         'International Tables Vol C Tables 4.2.6.8 and 6.1.1.4'
    'O' 'O' 0.0106 0.0060
                         'International Tables Vol C Tables 4.2.6.8 and 6.1.1.4'
    'S' 'S' 0.1246 0.1234
                         'International Tables Vol C Tables 4.2.6.8 and 6.1.1.4'
_computing_data_collection     'APEX2 (Bruker, 2004)'
_computing_cell_refinement     'APEX2 (Bruker, 2004)'
_computing_data_reduction     'APEX2 (Bruker, 2004)'
_computing_structure_solution     'SHELXS97 (Sheldrick, 2008)'
_computing_structure_refinement     'SHELXL97 (Sheldrick, 2008)'
_computing_molecular_graphics     'PLATON (Spek, 2003)'
_computing_publication_material     'SHELXL97 (Sheldrick, 2008)'
loop_
    _atom_site_type_symbol
    _atom_site_label
    _atom_site_fract_x
    _atom_site_fract_y
    _atom_site_fract_z
    _atom_site_U_iso_or_equiv
    _atom_site_adp_type
    _atom_site_calc_flag
    _atom_site_refinement_flags
    _atom_site_occupancy
    _atom_site_disorder_assembly
    _atom_site_disorder_group
    S S1 0.53043(3) 0.01070(5) 0.179632(16) 0.04540(15) Uani d . 1 . .
    O O1 0.57705(11) 0.10159(16) 0.21087(5) 0.0640(4) Uani d . 1 . .
    O O2 0.58196(10) -0.09761(15) 0.16030(5) 0.0577(4) Uani d . 1 . .
    N N1 0.49029(11) 0.09650(16) 0.13202(5) 0.0426(4) Uani d . 1 . .
    C C1 0.42667(14) -0.0487(2) 0.20902(7) 0.0477(5) Uani d . 1 . .
    C C2 0.38759(17) -0.1665(2) 0.19457(8) 0.0591(5) Uani d . 1 . .
    H H2 0.4160 -0.2151 0.1696 0.071 Uiso calc R 1 . .
    C C3 0.30584(19) -0.2116(3) 0.21752(10) 0.0772(7) Uani d . 1 . .
    H H3 0.2787 -0.2909 0.2079 0.093 Uiso calc R 1 . .
    C C4 0.2648(2) -0.1411(3) 0.25400(11) 0.0809(8) Uani d . 1 . .
    H H4 0.2099 -0.1727 0.2694 0.097 Uiso calc R 1 . .
    C C5 0.30312(19) -0.0243(3) 0.26847(10) 0.0785(8) Uani d . 1 . .
    H H5 0.2741 0.0228 0.2936 0.094 Uiso calc R 1 . .
    C C6 0.38543(18) 0.0250(2) 0.24591(8) 0.0627(6) Uani d . 1 . .
    H H6 0.4117 0.1049 0.2554 0.075 Uiso calc R 1 . .
    C C7 0.44478(13) 0.22122(19) 0.13769(7) 0.0454(4) Uani d . 1 . .
    C C8 0.46434(16) 0.3208(2) 0.17055(8) 0.0581(5) Uani d . 1 . .
    H H8 0.5103 0.3106 0.1950 0.070 Uiso calc R 1 . .
    C C9 0.4132(2) 0.4357(3) 0.16576(9) 0.0717(7) Uani d . 1 . .
    H H9 0.4250 0.5042 0.1874 0.086 Uiso calc R 1 . .
    C C10 0.3448(2) 0.4517(3) 0.12961(10) 0.0745(7) Uani d . 1 . .
    H H10 0.3115 0.5304 0.1273 0.089 Uiso calc R 1 . .
    C C11 0.32554(17) 0.3529(2) 0.09714(9) 0.0643(6) Uani d . 1 . .
    H H11 0.2794 0.3642 0.0729 0.077 Uiso calc R 1 . .
    C C12 0.37554(14) 0.2355(2) 0.10081(7) 0.0486(5) Uani d . 1 . .
    C C13 0.37626(13) 0.1181(2) 0.07144(6) 0.0446(4) Uani d . 1 . .
    C C14 0.32703(14) 0.0819(2) 0.02981(7) 0.0497(5) Uani d . 1 . .
    H H14 0.2800 0.1367 0.0169 0.060 Uiso calc R 1 . .
    C C15 0.34814(13) -0.0379(2) 0.00694(7) 0.0491(5) Uani d . 1 . .
    C C16 0.29952(16) -0.0775(3) -0.03650(7) 0.0600(6) Uani d . 1 . .
    H H16 0.2513 -0.0243 -0.0492 0.072 Uiso calc R 1 . .
    C C17 0.32182(18) -0.1911(3) -0.05996(8) 0.0651(7) Uani d . 1 . .
    C C18 0.39480(18) -0.2716(2) -0.04030(8) 0.0648(6) Uani d . 1 . .
    H H18 0.4103 -0.3488 -0.0566 0.078 Uiso calc R 1 . .
    C C19 0.44376(15) -0.2408(2) 0.00171(7) 0.0546(5) Uani d . 1 . .
    C C20 0.42069(14) -0.12157(19) 0.02648(7) 0.0459(4) Uani d . 1 . .
    C C21 0.47023(13) -0.08330(19) 0.06929(6) 0.0435(4) Uani d . 1 . .
    H H21 0.5176 -0.1366 0.0827 0.052 Uiso calc R 1 . .
    C C22 0.44720(12) 0.03323(19) 0.09060(6) 0.0410(4) Uani d . 1 . .
    C C23 0.2711(2) -0.2323(3) -0.10647(9) 0.0899(9) Uani d . 1 . .
    H H23A 0.2321 -0.1613 -0.1182 0.135 Uiso calc R 1 . .
    H H23B 0.2312 -0.3070 -0.0999 0.135 Uiso calc R 1 . .
    H H23C 0.3179 -0.2549 -0.1309 0.135 Uiso calc R 1 . .
    C C24 0.5218(2) -0.3292(2) 0.02088(10) 0.0711(7) Uani d . 1 . .
    H H24A 0.5012 -0.3687 0.0510 0.107 Uiso calc R 1 . .
    H H24B 0.5789 -0.2788 0.0266 0.107 Uiso calc R 1 . .
    H H24C 0.5350 -0.3966 -0.0027 0.107 Uiso calc R 1 . .
loop_
    _atom_site_aniso_label
    _atom_site_aniso_U_11
    _atom_site_aniso_U_22
    _atom_site_aniso_U_33
    _atom_site_aniso_U_12
    _atom_site_aniso_U_13
    _atom_site_aniso_U_23
    S1 0.0375(2) 0.0617(3) 0.0370(2) 0.0086(2) -0.00775(18) 0.0004(2)
    O1 0.0572(9) 0.0790(11) 0.0557(9) 0.0017(8) -0.0242(7) -0.0081(8)
    O2 0.0462(7) 0.0755(10) 0.0514(8) 0.0223(7) -0.0049(6) -0.0018(7)
    N1 0.0413(8) 0.0515(9) 0.0350(7) -0.0009(7) -0.0056(6) 0.0016(7)
    C1 0.0475(10) 0.0575(12) 0.0381(9) 0.0151(9) 0.0005(8) 0.0109(8)
    C2 0.0635(13) 0.0623(14) 0.0514(11) 0.0022(11) 0.0064(10) 0.0072(10)
    C3 0.0754(17) 0.0786(17) 0.0776(17) -0.0049(14) 0.0120(14) 0.0157(14)
    C4 0.0658(16) 0.095(2) 0.0812(18) 0.0141(15) 0.0191(14) 0.0270(16)
    C5 0.0709(16) 0.100(2) 0.0647(15) 0.0353(16) 0.0233(13) 0.0080(14)
    C6 0.0665(14) 0.0663(14) 0.0553(12) 0.0216(11) 0.0047(11) 0.0011(11)
    C7 0.0436(9) 0.0517(11) 0.0410(9) -0.0013(8) -0.0029(8) 0.0032(8)
    C8 0.0616(13) 0.0608(13) 0.0518(11) 0.0015(11) -0.0108(10) -0.0044(10)
    C9 0.0864(17) 0.0596(14) 0.0690(15) 0.0060(13) -0.0117(13) -0.0124(12)
    C10 0.0851(18) 0.0611(15) 0.0773(17) 0.0192(13) -0.0111(14) -0.0043(13)
    C11 0.0618(13) 0.0677(15) 0.0635(14) 0.0129(11) -0.0145(11) 0.0051(12)
    C12 0.0450(10) 0.0561(12) 0.0446(10) 0.0007(9) -0.0052(8) 0.0056(9)
    C13 0.0387(9) 0.0575(11) 0.0376(9) -0.0068(8) -0.0033(7) 0.0085(8)
    C14 0.0437(10) 0.0622(12) 0.0433(10) -0.0063(9) -0.0102(8) 0.0104(9)
    C15 0.0440(10) 0.0675(13) 0.0359(9) -0.0200(9) -0.0030(8) 0.0083(9)
    C16 0.0556(12) 0.0824(16) 0.0422(10) -0.0268(11) -0.0098(9) 0.0062(11)
    C17 0.0692(14) 0.0837(17) 0.0425(11) -0.0398(13) -0.0033(10) -0.0006(11)
    C18 0.0757(15) 0.0689(15) 0.0499(11) -0.0344(12) 0.0056(11) -0.0080(11)
    C19 0.0628(12) 0.0549(12) 0.0462(10) -0.0237(10) 0.0041(9) 0.0006(9)
    C20 0.0479(10) 0.0532(11) 0.0366(9) -0.0171(8) 0.0035(8) 0.0041(8)
    C21 0.0446(10) 0.0500(10) 0.0358(9) -0.0065(8) -0.0017(7) 0.0058(8)
    C22 0.0381(9) 0.0522(11) 0.0329(8) -0.0072(8) -0.0026(7) 0.0051(7)
    C23 0.099(2) 0.117(2) 0.0532(13) -0.0450(19) -0.0173(13) -0.0105(15)
    C24 0.0975(19) 0.0495(13) 0.0662(15) -0.0065(13) 0.0034(13) -0.0067(11)
_geom_special_details
;
;
loop_
    _geom_bond_atom_site_label_1
    _geom_bond_atom_site_label_2
    _geom_bond_site_symmetry_2
    _geom_bond_distance
    _geom_bond_publ_flag
    S1 O1 . 1.4170(15) ?
    S1 O2 . 1.4190(15) ?
    S1 N1 . 1.6636(15) ?
    S1 C1 . 1.760(2) ?
    N1 C7 . 1.430(2) ?
    N1 C22 . 1.434(2) ?
    C1 C2 . 1.377(3) ?
    C1 C6 . 1.382(3) ?
    C2 C3 . 1.379(3) ?
    C2 H2 . 0.9300 ?
    C3 C4 . 1.355(4) ?
    C3 H3 . 0.9300 ?
    C4 C5 . 1.363(4) ?
    C4 H4 . 0.9300 ?
    C5 C6 . 1.395(4) ?
    C5 H5 . 0.9300 ?
    C6 H6 . 0.9300 ?
    C7 C8 . 1.382(3) ?
    C7 C12 . 1.402(3) ?
    C8 C9 . 1.378(3) ?
    C8 H8 . 0.9300 ?
    C9 C10 . 1.381(4) ?
    C9 H9 . 0.9300 ?
    C10 C11 . 1.368(3) ?
    C10 H10 . 0.9300 ?
    C11 C12 . 1.388(3) ?
    C11 H11 . 0.9300 ?
    C12 C13 . 1.442(3) ?
    C13 C14 . 1.377(3) ?
    C13 C22 . 1.414(3) ?
    C14 C15 . 1.404(3) ?
    C14 H14 . 0.9300 ?
    C15 C16 . 1.424(3) ?
    C15 C20 . 1.426(3) ?
    C16 C17 . 1.360(4) ?
    C16 H16 . 0.9300 ?
    C17 C18 . 1.412(4) ?
    C17 C23 . 1.513(3) ?
    C18 C19 . 1.371(3) ?
    C18 H18 . 0.9300 ?
    C19 C20 . 1.428(3) ?
    C19 C24 . 1.506(3) ?
    C20 C21 . 1.412(3) ?
    C21 C22 . 1.362(3) ?
    C21 H21 . 0.9300 ?
    C23 H23A . 0.9600 ?
    C23 H23B . 0.9600 ?
    C23 H23C . 0.9600 ?
    C24 H24A . 0.9600 ?
    C24 H24B . 0.9600 ?
    C24 H24C . 0.9600 ?
loop_
    _geom_angle_atom_site_label_1
    _geom_angle_atom_site_label_2
    _geom_angle_atom_site_label_3
    _geom_angle_site_symmetry_1
    _geom_angle_site_symmetry_3
    _geom_angle
    _geom_angle_publ_flag
    O1 S1 O2 . . 120.10(9) ?
    O1 S1 N1 . . 106.26(9) ?
    O2 S1 N1 . . 106.79(8) ?
    O1 S1 C1 . . 109.07(10) ?
    O2 S1 C1 . . 108.47(10) ?
    N1 S1 C1 . . 105.14(8) ?
    C7 N1 C22 . . 107.48(14) ?
    C7 N1 S1 . . 122.17(12) ?
    C22 N1 S1 . . 121.34(13) ?
    C2 C1 C6 . . 121.3(2) ?
    C2 C1 S1 . . 119.61(16) ?
    C6 C1 S1 . . 119.11(19) ?
    C1 C2 C3 . . 119.2(2) ?
    C1 C2 H2 . . 120.4 ?
    C3 C2 H2 . . 120.4 ?
    C4 C3 C2 . . 120.3(3) ?
    C4 C3 H3 . . 119.8 ?
    C2 C3 H3 . . 119.8 ?
    C3 C4 C5 . . 120.8(3) ?
    C3 C4 H4 . . 119.6 ?
    C5 C4 H4 . . 119.6 ?
    C4 C5 C6 . . 120.6(2) ?
    C4 C5 H5 . . 119.7 ?
    C6 C5 H5 . . 119.7 ?
    C1 C6 C5 . . 117.9(3) ?
    C1 C6 H6 . . 121.1 ?
    C5 C6 H6 . . 121.1 ?
    C8 C7 C12 . . 121.70(19) ?
    C8 C7 N1 . . 129.54(17) ?
    C12 C7 N1 . . 108.65(17) ?
    C9 C8 C7 . . 117.5(2) ?
    C9 C8 H8 . . 121.3 ?
    C7 C8 H8 . . 121.3 ?
    C8 C9 C10 . . 121.6(2) ?
    C8 C9 H9 . . 119.2 ?
    C10 C9 H9 . . 119.2 ?
    C11 C10 C9 . . 120.7(2) ?
    C11 C10 H10 . . 119.6 ?
    C9 C10 H10 . . 119.6 ?
    C10 C11 C12 . . 119.3(2) ?
    C10 C11 H11 . . 120.3 ?
    C12 C11 H11 . . 120.3 ?
    C11 C12 C7 . . 119.10(19) ?
    C11 C12 C13 . . 132.82(18) ?
    C7 C12 C13 . . 107.97(17) ?
    C14 C13 C22 . . 119.30(19) ?
    C14 C13 C12 . . 132.68(19) ?
    C22 C13 C12 . . 107.91(16) ?
    C13 C14 C15 . . 119.73(18) ?
    C13 C14 H14 . . 120.1 ?
    C15 C14 H14 . . 120.1 ?
    C14 C15 C16 . . 121.2(2) ?
    C14 C15 C20 . . 120.20(17) ?
    C16 C15 C20 . . 118.6(2) ?
    C17 C16 C15 . . 121.7(2) ?
    C17 C16 H16 . . 119.2 ?
    C15 C16 H16 . . 119.2 ?
    C16 C17 C18 . . 118.7(2) ?
    C16 C17 C23 . . 121.7(3) ?
    C18 C17 C23 . . 119.5(3) ?
    C19 C18 C17 . . 122.9(2) ?
    C19 C18 H18 . . 118.6 ?
    C17 C18 H18 . . 118.6 ?
    C18 C19 C20 . . 118.6(2) ?
    C18 C19 C24 . . 120.8(2) ?
    C20 C19 C24 . . 120.51(19) ?
    C21 C20 C15 . . 119.36(18) ?
    C21 C20 C19 . . 121.15(19) ?
    C15 C20 C19 . . 119.46(18) ?
    C22 C21 C20 . . 118.67(18) ?
    C22 C21 H21 . . 120.7 ?
    C20 C21 H21 . . 120.7 ?
    C21 C22 C13 . . 122.74(16) ?
    C21 C22 N1 . . 129.15(17) ?
    C13 C22 N1 . . 107.99(16) ?
    C17 C23 H23A . . 109.5 ?
    C17 C23 H23B . . 109.5 ?
    H23A C23 H23B . . 109.5 ?
    C17 C23 H23C . . 109.5 ?
    H23A C23 H23C . . 109.5 ?
    H23B C23 H23C . . 109.5 ?
    C19 C24 H24A . . 109.5 ?
    C19 C24 H24B . . 109.5 ?
    H24A C24 H24B . . 109.5 ?
    C19 C24 H24C . . 109.5 ?
    H24A C24 H24C . . 109.5 ?
    H24B C24 H24C . . 109.5 ?
loop_
    _geom_torsion_atom_site_label_1
    _geom_torsion_atom_site_label_2
    _geom_torsion_atom_site_label_3
    _geom_torsion_atom_site_label_4
    _geom_torsion_site_symmetry_1
    _geom_torsion_site_symmetry_2
    _geom_torsion_site_symmetry_3
    _geom_torsion_site_symmetry_4
    _geom_torsion
    _geom_torsion_publ_flag
    O1 S1 N1 C7 . . . . -43.11(16) ?
    O2 S1 N1 C7 . . . . -172.43(14) ?
    C1 S1 N1 C7 . . . . 72.46(16) ?
    O1 S1 N1 C22 . . . . 173.90(14) ?
    O2 S1 N1 C22 . . . . 44.58(16) ?
    C1 S1 N1 C22 . . . . -70.53(16) ?
    O1 S1 C1 C2 . . . . -158.20(16) ?
    O2 S1 C1 C2 . . . . -25.75(18) ?
    N1 S1 C1 C2 . . . . 88.19(17) ?
    O1 S1 C1 C6 . . . . 22.46(19) ?
    O2 S1 C1 C6 . . . . 154.91(16) ?
    N1 S1 C1 C6 . . . . -91.15(17) ?
    C6 C1 C2 C3 . . . . -0.1(3) ?
    S1 C1 C2 C3 . . . . -179.44(18) ?
    C1 C2 C3 C4 . . . . -0.4(4) ?
    C2 C3 C4 C5 . . . . 0.4(4) ?
    C3 C4 C5 C6 . . . . 0.0(4) ?
    C2 C1 C6 C5 . . . . 0.5(3) ?
    S1 C1 C6 C5 . . . . 179.85(17) ?
    C4 C5 C6 C1 . . . . -0.5(4) ?
    C22 N1 C7 C8 . . . . -176.3(2) ?
    S1 N1 C7 C8 . . . . 36.3(3) ?
    C22 N1 C7 C12 . . . . -0.2(2) ?
    S1 N1 C7 C12 . . . . -147.55(14) ?
    C12 C7 C8 C9 . . . . -0.1(3) ?
    N1 C7 C8 C9 . . . . 175.6(2) ?
    C7 C8 C9 C10 . . . . 0.0(4) ?
    C8 C9 C10 C11 . . . . 0.0(4) ?
    C9 C10 C11 C12 . . . . 0.0(4) ?
    C10 C11 C12 C7 . . . . -0.1(3) ?
    C10 C11 C12 C13 . . . . -175.9(2) ?
    C8 C7 C12 C11 . . . . 0.2(3) ?
    N1 C7 C12 C11 . . . . -176.30(18) ?
    C8 C7 C12 C13 . . . . 176.93(19) ?
    N1 C7 C12 C13 . . . . 0.5(2) ?
    C11 C12 C13 C14 . . . . -0.5(4) ?
    C7 C12 C13 C14 . . . . -176.6(2) ?
    C11 C12 C13 C22 . . . . 175.6(2) ?
    C7 C12 C13 C22 . . . . -0.6(2) ?
    C22 C13 C14 C15 . . . . -0.3(3) ?
    C12 C13 C14 C15 . . . . 175.41(19) ?
    C13 C14 C15 C16 . . . . -179.16(17) ?
    C13 C14 C15 C20 . . . . -0.4(3) ?
    C14 C15 C16 C17 . . . . 177.57(19) ?
    C20 C15 C16 C17 . . . . -1.2(3) ?
    C15 C16 C17 C18 . . . . 0.4(3) ?
    C15 C16 C17 C23 . . . . -179.2(2) ?
    C16 C17 C18 C19 . . . . 0.6(3) ?
    C23 C17 C18 C19 . . . . -179.9(2) ?
    C17 C18 C19 C20 . . . . -0.6(3) ?
    C17 C18 C19 C24 . . . . -179.3(2) ?
    C14 C15 C20 C21 . . . . 0.7(3) ?
    C16 C15 C20 C21 . . . . 179.44(17) ?
    C14 C15 C20 C19 . . . . -177.66(17) ?
    C16 C15 C20 C19 . . . . 1.1(3) ?
    C18 C19 C20 C21 . . . . -178.54(18) ?
    C24 C19 C20 C21 . . . . 0.2(3) ?
    C18 C19 C20 C15 . . . . -0.2(3) ?
    C24 C19 C20 C15 . . . . 178.47(18) ?
    C15 C20 C21 C22 . . . . -0.2(3) ?
    C19 C20 C21 C22 . . . . 178.10(16) ?
    C20 C21 C22 C13 . . . . -0.5(3) ?
    C20 C21 C22 N1 . . . . -176.05(17) ?
    C14 C13 C22 C21 . . . . 0.8(3) ?
    C12 C13 C22 C21 . . . . -175.89(17) ?
    C14 C13 C22 N1 . . . . 177.13(16) ?
    C12 C13 C22 N1 . . . . 0.5(2) ?
    C7 N1 C22 C21 . . . . 175.86(18) ?
    S1 N1 C22 C21 . . . . -36.4(2) ?
    C7 N1 C22 C13 . . . . -0.19(19) ?
    S1 N1 C22 C13 . . . . 147.52(13) ?
loop_
    _geom_hbond_atom_site_label_D
    _geom_hbond_atom_site_label_H
    _geom_hbond_atom_site_label_A
    _geom_hbond_site_symmetry_A
    _geom_hbond_distance_DH
    _geom_hbond_distance_HA
    _geom_hbond_distance_DA
    _geom_hbond_angle_DHA
    _geom_hbond_publ_flag
    C8 H8 O1 . 0.93 2.37 2.945(3) 120 Y
    C21 H21 O2 . 0.93 2.34 2.935(2) 122 Y
    C8 H8 Cg1 4_655 0.93 3.00 3.859 155 Y
    C11 H11 Cg2 7_555 0.93 2.90 3.693 144 Y
data_global
_journal_date_recd_electronic     2008-07-30
_journal_date_accepted     2008-07-30
_journal_name_full     'Acta Crystallographica, Section E'
_journal_year     2008
_journal_volume     64
_journal_issue      9
_journal_page_first     o1667
_journal_page_last     o1668
_journal_paper_category     QO
_journal_coeditor_code     BT2759
_publ_contact_author_name     'G.Chakkaravarthi'
_publ_contact_author_address
;
Department of Physics
CPCL Polytechnic College
Chennai 600 068
India
;
_publ_contact_author_email     chakkaravarthi_2005@yahoo.com
_publ_contact_author_fax     ?
_publ_contact_author_phone     '04425550241'
_publ_section_title
;
7,9-Dimethyl-5-phenylsulfonyl-5<i>H</i>-benzo[<i>b</i>]carbazole
;
loop_
    _publ_author_name
    _publ_author_address
    'G. Chakkaravarthi'
;
Department of Physics
CPCL Polytechnic College
Chennai 600 068
India
;
    'V. Dhayalan'
;
Department of Organic Chemistry
University of Madras
Guindy Campus, Chennai 600 025
India
;
    'A. K. Mohanakrishnan'
;
Department of Organic Chemistry
University of Madras
Guindy Campus, Chennai 600 025
India
;
    'V. Manivannan'
;
Department of Physics
Presidency College
Chennai 600 005
India
;
