# Supplementary material for: 7,9-Dimethyl-5-phenyl­sulfonyl-5H-benzo[b]carbazole
Source: Acta Crystallogr Sect E Struct Rep Online. 2008 Aug 6;64(Pt 9):o1667–8. doi: 10.1107/S1600536808024380 (PMC2960676; doi:10.1107/S1600536808024380)
Supplement: Supplementary file 2 [file e-64-o1667-Isup2.hkl]

#
# h,k,l, Fc-squared, Fo-squared, sigma(Fo-squared) and status flag
#
data_I
_shelx_title ' CP1 in Pbca'
_shelx_refln_list_code          4
_shelx_F_calc_maximum      272.68
_exptl_crystal_F_000      1616.00
_reflns_d_resolution_high  0.7108
 
loop_
 _symmetry_equiv_pos_as_xyz
 'x, y, z'
 '-x+1/2, -y, z+1/2'
 'x+1/2, -y+1/2, -z'
 '-x, y+1/2, -z+1/2'
 '-x, -y, -z'
 'x-1/2, y, -z-1/2'
 '-x-1/2, y-1/2, z'
 'x, -y-1/2, z-1/2'
 
_cell_length_a    13.9260
_cell_length_b    10.1995
_cell_length_c    27.3014
_cell_angle_alpha  90.000
_cell_angle_beta   90.000
_cell_angle_gamma  90.000
 
_shelx_F_squared_multiplier     1.000
 
loop_
 _refln_index_h
 _refln_index_k
 _refln_index_l
 _refln_F_squared_calc
 _refln_F_squared_meas
 _refln_F_squared_sigma
 _refln_observed_status
   2   0   0    53214.74    50858.79   1779.72 o
   4   0   0        5.89       -2.18      2.18 o
   6   0   0     1105.22     1338.34     26.83 o
   8   0   0     4278.03     4965.26    187.93 o
  10   0   0        0.16        0.54      5.14 o
  12   0   0      154.38      190.30     17.21 o
  14   0   0      577.55      597.51     32.66 o
   2   1   0     1218.37     1132.27     22.61 o
   4   1   0     2080.38     1972.31     38.79 o
   6   1   0      946.75     1188.65     29.45 o
   8   1   0     4025.69     4163.10    171.71 o
  10   1   0      237.26      256.54      9.62 o
  12   1   0        2.80        4.68      6.61 o
  14   1   0       34.93       21.94      9.43 o
   0   2   0    12066.55    14335.19    267.47 o
   2   2   0    11648.11    10815.36    179.83 o
   4   2   0      139.27      153.78      8.91 o
   6   2   0     1640.37     1471.44     38.34 o
   8   2   0      292.40      241.19      6.78 o
  10   2   0       92.60      124.59      7.16 o
  12   2   0        0.11       -6.04      6.04 o
  14   2   0       67.30       29.60     14.69 o
  16   2   0      779.11      840.13     45.74 o
  18   2   0      304.25      265.56     25.01 o
   2   3   0     4656.92     4725.38     77.90 o
   4   3   0     2315.34     2468.17     60.87 o
   6   3   0     1235.87     1266.84     34.72 o
   8   3   0       52.87       53.68      7.76 o
  10   3   0      296.66      285.76     20.23 o
  12   3   0      168.74      154.77     11.23 o
  14   3   0       72.13       54.99     17.52 o
  16   3   0      169.16      169.80     17.90 o
  18   3   0       42.82       26.85     15.91 o
   0   4   0     1625.28     1427.31     51.55 o
   2   4   0      204.75      166.48      5.21 o
   4   4   0      163.43      158.31      5.29 o
   6   4   0      754.71      649.84     22.52 o
   8   4   0       17.03        9.45      7.62 o
  10   4   0     1566.16     1599.81     35.14 o
  12   4   0     2499.44     2344.00     92.47 o
  14   4   0      474.50      451.04     26.23 o
  16   4   0      145.10      163.38     17.36 o
  18   4   0        0.18       -4.21     14.30 o
   2   5   0       15.34       -2.62      2.62 o
   4   5   0      235.05      208.02      6.91 o
   6   5   0     4030.64     3846.23     65.25 o
   8   5   0      931.81     1110.47     35.14 o
  10   5   0      309.37      362.24     20.23 o
  12   5   0       19.03       33.13      7.39 o
  14   5   0        1.26       -7.91      7.91 o
  16   5   0       47.74       83.29     14.23 o
   0   6   0      590.84      643.33     29.98 o
   2   6   0        6.46        2.19      2.91 o
   4   6   0     2595.31     2876.53     50.38 o
   6   6   0     1704.36     1749.10     32.43 o
   8   6   0      173.03      213.87      8.07 o
  10   6   0      320.30      328.08     12.60 o
  12   6   0      438.39      440.00     18.00 o
  14   6   0      556.77      595.68     27.54 o
   2   7   0       64.10       83.78     10.23 o
   4   7   0      487.76      473.40     13.20 o
   6   7   0      164.66      126.08      9.91 o
   8   7   0       33.45       29.68      7.52 o
  10   7   0       24.81       26.12      7.58 o
  12   7   0       31.33       33.77      9.06 o
   0   8   0      484.74      452.81     18.61 o
   2   8   0      521.53      490.43     20.55 o
   4   8   0       38.50       29.45      9.29 o
   6   8   0       29.67       15.37     14.53 o
   8   8   0      152.06      146.78     13.69 o
  10   8   0       58.07       57.83      9.74 o
  12   8   0      170.55      215.31     18.05 o
   2   9   0        8.77       -4.14      7.59 o
   4   9   0      276.02      249.41     16.01 o
   6   9   0      313.37      286.95     17.79 o
   8   9   0       29.22       32.17     10.39 o
  10   9   0        0.83      -19.75     22.45 o
  12   9   0        4.23       -9.41     12.01 o
   0  10   0       85.84       52.32     16.83 o
   2  10   0      418.26      472.32     56.79 o
   4  10   0      358.31      366.43     21.47 o
   6  10   0      138.61      151.00     14.69 o
   8  10   0        1.85       -5.29     10.34 o
  10  10   0      100.84       93.28     13.68 o
  12  10   0       16.67        9.87     14.69 o
   2  11   0       18.28       27.96     12.74 o
   4  11   0       16.14        7.34     14.91 o
   6  11   0       64.89       47.20     13.80 o
   8  11   0       42.64       40.10     13.19 o
  10  11   0       68.83       53.02     14.21 o
  12  11   0       29.70       75.57     18.82 o
   0  12   0       72.27       87.12     21.80 o
   2  12   0      120.56      137.43     16.44 o
   4  12   0      177.73      216.85     19.12 o
   6  12   0      129.10      113.24     24.71 o
   8  12   0       36.97       37.56     14.37 o
  10  12   0       33.61       50.68     23.21 o
   2  13   0        3.49       -5.18     13.68 o
   4  13   0        0.32       -2.77     14.73 o
   6  13   0       10.64        3.42     26.20 o
   8  13   0       31.43       32.64     16.59 o
   0  14   0       12.04       26.39     22.26 o
   2  14   0       10.77       15.87     15.69 o
   4  14   0        5.68       26.67     16.57 o
   1   1   1    48552.09    42989.20    736.08 o
   2   1   1      172.55      132.83      3.21 o
   3   1   1       78.68       84.21      2.92 o
   4   1   1     6249.43     6424.74     74.18 o
   5   1   1      466.19      335.01      4.92 o
   6   1   1     2430.27     2104.18     31.16 o
   7   1   1      147.38      129.77      4.78 o
   8   1   1     2089.83     1951.17     39.38 o
   9   1   1      189.39      266.83      5.53 o
  10   1   1        1.51        1.24      2.58 o
  11   1   1       48.44       27.42      4.70 o
  12   1   1      265.70      297.03     10.38 o
  13   1   1       52.66       65.45      6.59 o
  14   1   1      618.37      580.45     18.69 o
  15   1   1        9.20        6.71      8.91 o
  16   1   1       49.92       50.19     11.15 o
  18   1   1       73.57       62.49     19.20 o
  19   1   1       25.67       34.15     13.68 o
   0   2   1     9307.05     8904.38    129.09 o
   1   2   1     6672.07     7365.47     69.13 o
   2   2   1     2502.29     2579.57     35.25 o
   3   2   1       72.34       54.70      3.59 o
   4   2   1      236.94      254.27      7.27 o
   5   2   1      833.58      862.37     17.00 o
   6   2   1      997.41     1060.91     16.00 o
   7   2   1     1977.43     2166.66     30.68 o
   8   2   1      147.10      166.94      3.94 o
   9   2   1       35.05       56.56      2.82 o
  10   2   1        9.80        8.36      2.56 o
  11   2   1        1.03       -4.11      4.11 o
  12   2   1       68.13       76.40      9.98 o
  13   2   1       55.47       45.24      7.22 o
  14   2   1        5.33       17.68      7.19 o
  15   2   1       69.81       69.95     10.90 o
  16   2   1       59.19       41.69     18.05 o
  17   2   1        0.10       16.98     11.86 o
  18   2   1       19.18       58.13     18.82 o
  19   2   1       56.47       59.90     13.35 o
   1   3   1     2236.84     2308.32     27.61 o
   2   3   1      129.09       92.94      6.68 o
   3   3   1     5369.10     5609.04     65.40 o
   4   3   1     1143.57     1085.02     16.36 o
   5   3   1     2660.86     2821.05     49.03 o
   6   3   1      132.58       65.35      5.13 o
   7   3   1      407.79      520.35     10.74 o
   8   3   1     1171.11     1073.82     16.93 o
   9   3   1      204.98      263.71      7.99 o
  10   3   1     2701.35     2488.82     34.49 o
  11   3   1      236.63      185.98      7.41 o
  12   3   1      406.08      414.84     14.46 o
  13   3   1       98.74      121.82      9.02 o
  14   3   1      179.33      182.25     11.44 o
  15   3   1      356.10      357.48     19.16 o
  16   3   1        0.28       12.95     10.64 o
  17   3   1      116.21      137.68     18.82 o
  18   3   1       10.44       -3.29     11.03 o
  19   3   1        5.93       -7.13     11.18 o
   0   4   1     1812.58     1964.72     39.54 o
   1   4   1        1.86       -1.50      1.50 o
   2   4   1      355.03      378.79      5.50 o
   3   4   1      275.90      271.22      5.22 o
   4   4   1      939.60     1079.65     15.32 o
   5   4   1        3.57        5.79      2.20 o
   6   4   1      461.02      565.33     11.67 o
   7   4   1      357.90      408.83     11.47 o
   8   4   1      200.04      217.11      5.81 o
   9   4   1       74.12       90.68      4.53 o
  10   4   1       13.84        7.98      4.41 o
  11   4   1       26.25       10.48      3.51 o
  12   4   1      272.11      234.76      9.35 o
  13   4   1      124.63      125.44     15.38 o
  14   4   1      235.90      211.28     14.31 o
  15   4   1      115.87      111.67     12.36 o
  16   4   1        0.17       -5.16      7.53 o
  17   4   1        5.18       17.34      9.41 o
  18   4   1        6.16      -10.06     10.06 o
   1   5   1     1777.42     1898.50     29.47 o
   2   5   1     2723.55     2930.38     33.28 o
   3   5   1       19.78       26.89      3.06 o
   4   5   1        2.72       -0.66      2.04 o
   5   5   1       54.78       57.49      2.82 o
   6   5   1     1375.84     1357.44     17.91 o
   7   5   1        5.29        3.87      3.16 o
   8   5   1     4211.07     4002.52     56.26 o
   9   5   1      549.55      574.50     11.75 o
  10   5   1     2697.20     2533.45     37.67 o
  11   5   1      602.71      596.20     16.04 o
  12   5   1      420.76      412.60     12.04 o
  13   5   1       38.08       34.65      5.82 o
  14   5   1      317.12      298.64     12.44 o
  15   5   1       43.73       42.86      8.79 o
  16   5   1        0.07        6.23      7.40 o
  17   5   1        5.10       -2.14     12.93 o
   0   6   1        0.20       -4.62      4.62 o
   1   6   1      546.90      648.37     13.33 o
   2   6   1       25.07       16.76      2.49 o
   3   6   1      110.73      150.09      5.80 o
   4   6   1      283.62      300.02      8.20 o
   5   6   1      278.19      242.46      6.12 o
   6   6   1       60.97       77.15      4.04 o
   7   6   1       52.78       46.73      4.42 o
   8   6   1       25.21       30.39      3.27 o
   9   6   1      395.94      395.43      8.55 o
  10   6   1      417.86      440.67     15.58 o
  11   6   1        3.63        5.95      5.48 o
  12   6   1       96.35       89.28      6.31 o
  13   6   1        0.54       -4.74      5.55 o
  14   6   1      161.57      161.46     17.65 o
  15   6   1       32.05       16.99     17.86 o
   1   7   1      117.86      130.59      5.60 o
   2   7   1       11.29       11.98      3.22 o
   3   7   1      356.41      352.33      9.73 o
   4   7   1      445.96      433.57      9.45 o
   5   7   1      455.50      442.52     13.79 o
   6   7   1     1403.65     1371.02     25.06 o
   7   7   1        2.39        6.80      4.89 o
   8   7   1     1145.23     1085.07     19.53 o
   9   7   1       92.74       88.11      6.37 o
  10   7   1      199.59      195.84      8.20 o
  11   7   1       10.94        8.56      5.99 o
  12   7   1      160.86      160.72      9.01 o
  13   7   1        6.35        0.35      6.16 o
  14   7   1        7.41        9.25     10.78 o
   0   8   1      207.57      204.96     11.53 o
   1   8   1      397.23      370.08      9.62 o
   2   8   1      112.52      110.73      7.93 o
   3   8   1      284.96      227.18     10.35 o
   4   8   1        8.50        6.03      7.29 o
   5   8   1      158.43      141.77      8.16 o
   6   8   1        1.25       -5.67      5.67 o
   7   8   1       19.48       17.28      5.83 o
   8   8   1       10.69        2.83      5.52 o
   9   8   1       66.46       69.57      6.61 o
  10   8   1        0.08       -6.54      6.54 o
  11   8   1        9.72        2.38      5.95 o
  12   8   1       77.65       98.35     13.42 o
  13   8   1       29.75       41.30     12.93 o
   1   9   1     1294.85     1248.98     27.70 o
   2   9   1        0.15       -5.80      5.80 o
   3   9   1      199.26      163.93      8.96 o
   4   9   1      483.04      423.99     14.85 o
   5   9   1       18.27       19.34      7.04 o
   6   9   1       92.10       89.36      8.37 o
   7   9   1        6.06       -1.66      6.35 o
   8   9   1        1.86        1.84      6.40 o
   9   9   1       11.49       -3.39      7.71 o
  10   9   1       14.27       21.47      7.04 o
  11   9   1        0.01        3.03      8.36 o
  12   9   1        3.97       -5.07      8.59 o
  13   9   1        0.60        4.05     13.54 o
   0  10   1      710.59      646.44     27.64 o
   1  10   1       20.23       21.28      8.32 o
   2  10   1      504.08      510.01     17.46 o
   3  10   1       65.82       74.00      9.07 o
   4  10   1        7.66        3.66      7.77 o
   5  10   1       24.51       29.34      7.88 o
   6  10   1       47.14       43.50      8.09 o
   7  10   1        0.67       -5.01      7.10 o
   8  10   1       23.00        8.10      7.61 o
   9  10   1       16.40       12.04      8.15 o
  10  10   1       43.78       42.86      9.32 o
  11  10   1      213.29      225.77     15.04 o
  12  10   1       93.26      131.45     13.06 o
  14  10   1       73.85      123.37     29.91 o
   1  11   1        2.26       -3.50      8.02 o
   2  11   1      130.36      127.58     11.12 o
   3  11   1        9.19       17.67      8.73 o
   4  11   1      273.74      287.46     13.93 o
   5  11   1       92.63       79.44      9.92 o
   6  11   1      140.03      172.17     11.99 o
   7  11   1       31.93       34.59      9.35 o
   8  11   1        0.38      -11.09     11.09 o
   9  11   1       20.15       13.10      9.03 o
  10  11   1        2.21       -0.05     11.27 o
  11  11   1      109.89      141.99     13.22 o
  12  11   1        0.81       -5.04      9.89 o
   0  12   1      177.45      192.82     18.42 o
   1  12   1        0.02       -5.76      8.49 o
   2  12   1       36.14       35.10     10.02 o
   3  12   1        3.97        9.93     10.87 o
   4  12   1        1.55       26.17      9.88 o
   5  12   1        1.40        8.46     16.49 o
   6  12   1        1.37       -0.06      9.44 o
   7  12   1        0.50       -2.55      9.55 o
   8  12   1        0.65        3.14      9.67 o
   9  12   1        9.49        5.00     10.63 o
  10  12   1        0.56       -9.62      9.62 o
   1  13   1        0.55        7.78      9.72 o
   2  13   1        0.31      -10.01     10.51 o
   3  13   1       11.97       10.04     10.41 o
   4  13   1        4.95        0.24     10.17 o
   5  13   1       24.13       48.57     11.03 o
   6  13   1       10.51       -4.54     10.52 o
   7  13   1        0.91       12.23     12.70 o
   8  13   1        0.16        5.53     10.76 o
   0  14   1       56.93       58.77     16.89 o
   1  14   1        3.80       14.67     11.11 o
   2  14   1       25.18       35.49     11.65 o
   3  14   1        1.36       -2.34     10.64 o
   4  14   1        4.83        8.51     11.21 o
   0   0   2      167.78       -0.53      0.53 o
   1   0   2     6559.94     3749.60    219.63 o
   2   0   2     1283.29     1835.58     24.97 o
   3   0   2    23065.27    24939.76    396.15 o
   4   0   2     1898.86     1759.66     26.52 o
   5   0   2     5004.80     5042.98     73.92 o
   6   0   2     9301.81     9782.94    141.93 o
   7   0   2      229.10      285.60     12.54 o
   8   0   2        0.30        4.38      3.12 o
   9   0   2      257.51      318.39      9.27 o
  10   0   2      408.05      441.80     13.76 o
  11   0   2      211.01      195.60     11.36 o
  12   0   2       60.03       50.92     15.60 o
  13   0   2      531.92      468.48     27.46 o
  14   0   2       42.64       46.89     13.23 o
  15   0   2      405.47      411.11     28.07 o
  16   0   2       88.26       58.28     17.13 o
  17   0   2        2.28       -6.58     15.45 o
  18   0   2      163.67      153.89     23.48 o
  19   0   2      152.90      197.41     27.38 o
   1   1   2    22761.64    23427.08    221.40 o
   2   1   2       16.21       33.99      3.49 o
   3   1   2     3746.05     4073.31     61.41 o
   4   1   2     4051.97     4433.75     55.16 o
   5   1   2     1295.80     1400.05     16.33 o
   6   1   2       38.28       67.56      5.00 o
   7   1   2      264.64      262.74      5.01 o
   8   1   2       25.12       33.42      2.56 o
   9   1   2       44.78       37.46      2.65 o
  10   1   2      239.28      279.59      7.43 o
  11   1   2      185.90      175.21      8.38 o
  12   1   2       11.57       12.48      5.67 o
  13   1   2       99.52       97.84      8.37 o
  14   1   2        0.81        2.90      8.34 o
  15   1   2        0.93       -5.14      8.84 o
  16   1   2        4.59       -9.55      9.55 o
  17   1   2      137.91      134.79     18.54 o
  18   1   2       29.79       44.25     14.11 o
  19   1   2        2.63        5.26     14.80 o
   0   2   2    26961.54    28512.09    413.01 o
   1   2   2      688.83      594.11     11.52 o
   2   2   2    17067.53    17674.24    233.72 o
   3   2   2     2469.86     2273.36     31.42 o
   4   2   2       82.47      134.69      3.64 o
   5   2   2     1677.84     1719.01     35.83 o
   6   2   2     1918.14     2168.23     33.75 o
   7   2   2     1014.59      795.46     17.90 o
   8   2   2        7.47        5.21      1.82 o
   9   2   2      842.13      886.60     13.27 o
  10   2   2      106.66      133.55      4.88 o
  11   2   2     1389.48     1276.29     29.42 o
  12   2   2       85.37       96.08     10.98 o
  13   2   2       14.64        3.66      6.24 o
  14   2   2      138.99      140.36     16.67 o
  15   2   2        4.35       -6.35      6.82 o
  16   2   2       13.59        7.89     10.71 o
  17   2   2        2.85        0.74     11.66 o
  18   2   2       57.16       61.04     18.82 o
  19   2   2       27.59        6.57     13.35 o
   1   3   2       16.30       12.39      1.79 o
   2   3   2      898.87      977.08     12.50 o
   3   3   2      155.74      154.71     14.63 o
   4   3   2     1200.55     1251.98     18.69 o
   5   3   2     2458.95     2685.89     37.57 o
   6   3   2      588.74      608.13     12.02 o
   7   3   2      804.59      920.01     14.82 o
   8   3   2      100.38       93.72      6.02 o
   9   3   2        3.28        9.07      3.67 o
  10   3   2       98.05       94.77      9.14 o
  11   3   2      124.61      125.78      6.42 o
  12   3   2      153.82      145.07      8.90 o
  13   3   2        3.39        4.02      5.33 o
  14   3   2       19.77       16.68      6.75 o
  15   3   2        4.46       11.58      7.29 o
  16   3   2      186.20      171.83     15.48 o
  17   3   2        6.75       -2.57     14.69 o
  18   3   2       27.65       17.52     16.22 o
  19   3   2       14.51       24.37     10.74 o
   0   4   2     2600.58     2461.99     42.16 o
   1   4   2      441.01      443.84      7.15 o
   2   4   2      356.06      398.46      8.61 o
   3   4   2      907.04     1173.40     23.96 o
   4   4   2     1045.09     1049.94     13.88 o
   5   4   2       24.42        5.06      2.46 o
   6   4   2     3546.46     3577.22     49.89 o
   7   4   2     1269.66     1103.08     20.48 o
   8   4   2       51.45       53.97      3.58 o
   9   4   2     2225.38     2117.44     31.50 o
  10   4   2      243.72      246.86      8.80 o
  11   4   2     1599.72     1530.54     26.48 o
  12   4   2      320.56      350.75     17.31 o
  13   4   2      860.79      767.79     19.92 o
  14   4   2      244.96      226.20     15.31 o
  15   4   2       43.89       72.53     28.45 o
  16   4   2       11.44       10.24     10.39 o
  17   4   2        2.75       -3.72      8.25 o
  18   4   2      148.47      152.21     18.01 o
   1   5   2     3321.89     3460.01     44.45 o
   2   5   2     1309.33     1469.95     19.48 o
   3   5   2        0.06        9.66      2.44 o
   4   5   2       28.52       41.26      3.19 o
   5   5   2      197.54      248.73      6.03 o
   6   5   2      821.24      884.85     13.74 o
   7   5   2       23.91        9.57      3.36 o
   8   5   2       24.74       15.47      3.83 o
   9   5   2        1.06        7.48      3.99 o
  10   5   2      540.77      479.69     18.99 o
  11   5   2      322.19      290.43     19.24 o
  12   5   2        0.36       -1.80      7.58 o
  13   5   2       11.66       13.74     15.41 o
  14   5   2       11.98       20.97      6.29 o
  15   5   2        0.32       -6.59      6.59 o
  16   5   2       26.39       27.13      8.00 o
  17   5   2        6.63       14.39     11.19 o
  18   5   2        9.53       -6.12     14.84 o
   0   6   2     4505.88     4764.91     80.28 o
   1   6   2        0.01        0.02      2.51 o
   2   6   2       30.49       41.52      5.85 o
   3   6   2      297.88      314.35      7.85 o
   4   6   2       84.00       62.86      6.51 o
   5   6   2      348.40      314.65      8.11 o
   6   6   2      354.53      334.75      7.42 o
   7   6   2     1321.39     1267.17     18.57 o
   8   6   2      173.67      212.32     14.46 o
   9   6   2     1304.29     1306.74     30.68 o
  10   6   2       34.50       35.12      7.14 o
  11   6   2      418.15      403.73     15.97 o
  12   6   2      695.95      699.04     36.90 o
  13   6   2      146.55      177.58     13.09 o
  14   6   2      375.01      382.31     19.19 o
  15   6   2        6.53       77.10     23.63 o
  16   6   2       11.27        7.65     10.69 o
   1   7   2      132.61      122.52      5.81 o
   2   7   2       41.16       52.45      3.65 o
   3   7   2      311.72      343.12     10.28 o
   4   7   2     1271.15     1234.66     19.02 o
   5   7   2       74.95       86.03      7.08 o
   6   7   2     1052.25     1054.43     23.99 o
   7   7   2      280.39      245.56      9.17 o
   8   7   2        2.51        3.25      5.04 o
   9   7   2      863.71      853.82     17.72 o
  10   7   2        7.91       12.09      5.07 o
  11   7   2       27.56       17.40      5.46 o
  12   7   2       11.32       16.08     13.50 o
  13   7   2       24.09       11.75      9.70 o
  14   7   2        7.88        9.61     10.01 o
  15   7   2       92.19      130.87     27.54 o
   0   8   2       25.15       13.76      6.12 o
   1   8   2       39.96       27.72      4.67 o
   2   8   2        2.64       -4.86      4.86 o
   3   8   2      385.72      381.81     10.89 o
   4   8   2      609.10      600.11     14.77 o
   5   8   2      799.20      746.69     17.03 o
   6   8   2      750.70      718.38     16.72 o
   7   8   2      413.95      414.62     12.49 o
   8   8   2        3.81       -1.35      5.51 o
   9   8   2      103.41      115.42      7.39 o
  10   8   2        6.32       -0.32      5.62 o
  11   8   2       24.29       32.95      7.76 o
  12   8   2        8.16        4.34      6.71 o
  13   8   2       60.01       78.26     14.04 o
  14   8   2       36.31       52.32     14.61 o
  16   8   2       27.46       18.82     22.72 o
   1   9   2      243.47      224.19     11.36 o
   2   9   2        3.09       -5.94      5.94 o
   3   9   2        2.60       -5.97      5.97 o
   4   9   2       15.49       -0.25      6.38 o
   5   9   2       18.59       20.00      8.00 o
   6   9   2      303.75      300.98     11.47 o
   7   9   2        0.12       -5.66      5.66 o
   8   9   2       16.97       18.86      6.47 o
   9   9   2        1.80       -5.98      7.21 o
  10   9   2       73.51       74.42      7.48 o
  11   9   2      182.25      201.22     12.78 o
  12   9   2       40.10       48.97      9.64 o
  13   9   2       77.80       83.68     15.76 o
  15   9   2       25.62       53.54     25.70 o
   0  10   2      203.63      198.97     16.29 o
   1  10   2      188.82      158.62     11.02 o
   2  10   2      158.44      148.90     10.97 o
   3  10   2      250.87      254.94     12.51 o
   4  10   2       44.88       39.93      9.22 o
   5  10   2        6.07       -3.70      7.49 o
   6  10   2       43.44       46.55      7.64 o
   7  10   2       38.64       48.84      7.79 o
   8  10   2        0.29       -6.53      6.53 o
   9  10   2        1.77       -1.52      7.63 o
  10  10   2       51.75       47.57      8.04 o
  11  10   2       32.35       11.22      9.46 o
  12  10   2       63.54       81.23     10.71 o
  13  10   2       13.68       36.62     13.75 o
   1  11   2      132.04      109.99     10.50 o
   2  11   2        0.45       -0.59      8.10 o
   3  11   2      160.41      151.40     13.92 o
   4  11   2       18.29       31.22      9.13 o
   5  11   2        2.83       -6.62      8.39 o
   6  11   2      164.37      160.83     11.84 o
   7  11   2       13.73       27.06      9.20 o
   8  11   2       16.96       23.19      8.98 o
   9  11   2        3.62       -8.22      8.22 o
  10  11   2       61.78       73.29     10.41 o
  11  11   2       43.38       38.25     12.51 o
  12  11   2        0.01       16.95     13.89 o
   0  12   2        0.12       -6.76     15.56 o
   1  12   2       16.45       17.60      9.33 o
   2  12   2        8.33       23.17     13.90 o
   3  12   2       31.46       47.46     10.23 o
   4  12   2       31.36       41.84     10.19 o
   5  12   2       15.00       30.69      9.98 o
   6  12   2        5.14       -0.54      9.46 o
   7  12   2       10.51       16.92      9.93 o
   8  12   2       26.24       31.50     10.22 o
   9  12   2        0.20       10.89     10.14 o
  10  12   2        1.51       -7.07     10.99 o
   1  13   2       12.53       13.36      9.69 o
   2  13   2        1.31       -3.53      9.52 o
   3  13   2       38.06       45.78     10.85 o
   4  13   2       15.20      -10.57     10.57 o
   5  13   2       27.43       15.90     10.85 o
   6  13   2        4.47        2.40     10.73 o
   7  13   2        1.20        9.86     11.13 o
   8  13   2        2.26       -3.96     10.31 o
   0  14   2        9.32       25.36     25.05 o
   1  14   2        0.01       22.95     11.14 o
   2  14   2        4.13       -1.23     10.87 o
   3  14   2        3.27        1.60     10.99 o
   4  14   2        3.33        5.50     11.56 o
   1   1   3    15388.66    16145.85    135.04 o
   2   1   3      688.68      711.45     17.66 o
   3   1   3    56838.54    57498.44    702.31 o
   4   1   3    23402.94    24343.35    297.09 o
   5   1   3      319.26      428.79      7.62 o
   6   1   3      589.84      597.62      9.02 o
   7   1   3       96.99      145.96      4.87 o
   8   1   3     2646.93     2608.48     38.24 o
   9   1   3      346.72      396.60     11.07 o
  10   1   3      328.88      387.59      8.65 o
  11   1   3       75.26       80.34      8.11 o
  12   1   3        1.66       -6.32      6.32 o
  13   1   3      245.99      233.41     13.95 o
  14   1   3       17.96       18.94      8.85 o
  15   1   3      158.24      159.59     10.95 o
  16   1   3        0.07       -2.15      7.95 o
  17   1   3      136.34      154.23     10.90 o
  18   1   3        0.97       -9.45     12.68 o
  19   1   3      126.16      156.24     27.31 o
   0   2   3     7885.80     8284.99    109.80 o
   1   2   3      661.94      706.61      9.47 o
   2   2   3     5687.36     6249.60     72.50 o
   3   2   3      187.07      158.47      5.86 o
   4   2   3     1894.15     2000.99     30.67 o
   5   2   3      988.18     1048.30     28.94 o
   6   2   3      427.31      481.50     11.33 o
   7   2   3      128.29      116.26      5.94 o
   8   2   3      783.68      849.73     17.86 o
   9   2   3       32.50       39.38      5.29 o
  10   2   3       70.54       92.94      4.18 o
  11   2   3        0.97       -6.42      6.98 o
  12   2   3      238.30      223.11     12.48 o
  13   2   3       27.46       20.79      6.46 o
  14   2   3        0.31        1.97      6.33 o
  15   2   3      189.77      200.92     11.95 o
  16   2   3      245.37      243.49     13.20 o
  17   2   3       86.09      105.77     10.93 o
  18   2   3       33.82       17.24     11.56 o
  19   2   3        0.25       18.86     14.09 o
   1   3   3      237.94      174.25      3.74 o
   2   3   3      893.37     1048.44     14.93 o
   3   3   3     9191.66     9640.85    118.97 o
   4   3   3     1392.83     1599.60     25.45 o
   5   3   3     2153.55     2158.98     30.80 o
   6   3   3     2072.12     2422.15     34.42 o
   7   3   3        0.10       -2.54      2.77 o
   8   3   3      752.74      714.31     12.68 o
   9   3   3      302.28      323.96      7.96 o
  10   3   3        6.49        5.29      2.33 o
  11   3   3      394.97      367.45     12.56 o
  12   3   3       29.95       20.65      5.36 o
  13   3   3      656.95      636.02     17.98 o
  14   3   3       61.81       73.33     12.99 o
  15   3   3      332.65      309.56     13.97 o
  16   3   3      104.59      125.37     13.79 o
  17   3   3      146.12      153.94     15.74 o
  18   3   3        5.26       -8.09     10.06 o
  19   3   3      174.62      171.33     19.02 o
   0   4   3     3017.34     2823.41     48.03 o
   1   4   3       76.54       96.64      3.33 o
   2   4   3       45.26       75.84      3.24 o
   3   4   3      779.26      899.37     13.08 o
   4   4   3      102.39      157.38      4.10 o
   5   4   3      215.75      237.46      8.85 o
   6   4   3        1.71       -3.59      3.59 o
   7   4   3      598.78      583.22     15.77 o
   8   4   3      331.73      304.66      7.81 o
   9   4   3        1.90       10.73      4.16 o
  10   4   3       99.49      101.92      9.90 o
  11   4   3      475.30      477.44     26.50 o
  12   4   3       11.51       11.84      4.72 o
  13   4   3        0.05        4.39      5.30 o
  14   4   3      132.26      134.89     12.99 o
  15   4   3       40.75       48.86      7.75 o
  16   4   3       27.83       21.00     11.45 o
  17   4   3        0.41       -6.68     15.14 o
  18   4   3       18.26       23.73     11.96 o
   1   5   3     1583.05     1566.62     20.32 o
   2   5   3     1990.15     2076.59     24.42 o
   3   5   3       77.88       39.18      3.77 o
   4   5   3      467.62      483.10      9.48 o
   5   5   3      710.35      644.93     10.90 o
   6   5   3       60.00       61.44      4.31 o
   7   5   3       45.28       54.00      6.46 o
   8   5   3       20.50       15.30      4.12 o
   9   5   3        0.44       -0.11      4.28 o
  10   5   3       46.38       25.44      6.23 o
  11   5   3      364.04      348.49     14.00 o
  12   5   3       86.84       78.94      9.94 o
  13   5   3      938.15      947.51     31.31 o
  14   5   3        0.01       -3.41      9.28 o
  15   5   3      261.75      282.82     17.86 o
  16   5   3        6.23       15.09     13.39 o
  17   5   3       54.17       47.40     12.93 o
  18   5   3       64.36       63.50     14.64 o
   0   6   3     1512.18     1790.78     32.85 o
   1   6   3       69.39       51.78      3.66 o
   2   6   3        6.87        4.98      2.56 o
   3   6   3      910.52      863.67     13.88 o
   4   6   3      120.71      159.21      5.41 o
   5   6   3      982.01      922.78     14.49 o
   6   6   3       80.95      103.62      7.32 o
   7   6   3       26.88       27.69      5.58 o
   8   6   3     1979.94     1951.14     32.56 o
   9   6   3        7.59        2.60      6.71 o
  10   6   3       41.49       37.50      6.60 o
  11   6   3       26.79       29.00      7.61 o
  12   6   3       40.66        9.69      9.00 o
  13   6   3      131.27      126.31     15.07 o
  14   6   3       47.87       60.38     11.53 o
  15   6   3       30.05       54.38     11.79 o
  16   6   3       22.24       10.13     11.30 o
  17   6   3        5.32        5.06     10.14 o
   1   7   3      547.96      504.19     11.01 o
   2   7   3      151.53      158.07      6.34 o
   3   7   3      219.91      199.88      8.69 o
   4   7   3       11.58       11.14      4.27 o
   5   7   3      721.19      670.25     15.07 o
   6   7   3       28.25       19.48      5.40 o
   7   7   3      348.75      360.37     11.13 o
   8   7   3        3.09       -1.81      4.80 o
   9   7   3       27.14       32.49      6.26 o
  10   7   3        5.56        7.17      8.66 o
  11   7   3      113.94      124.22     13.79 o
  12   7   3        5.41       -8.28      8.82 o
  13   7   3      173.17      210.69     15.62 o
  14   7   3        4.47        0.33     10.12 o
  15   7   3      128.70      198.48     16.60 o
  16   7   3       32.69       17.83     16.33 o
  17   7   3       66.63       60.96     25.70 o
   0   8   3       48.12       38.37     12.27 o
   1   8   3       22.22       15.00      4.65 o
   2   8   3      242.43      211.45      8.05 o
   3   8   3      833.18      902.12     17.45 o
   4   8   3      139.92      164.81      7.85 o
   5   8   3      695.51      679.77     16.21 o
   6   8   3      622.84      643.88     15.84 o
   7   8   3      120.60      114.37     12.17 o
   8   8   3       95.65       83.32      7.05 o
   9   8   3       57.57       50.50      6.33 o
  10   8   3        2.97       -1.01      5.40 o
  11   8   3       26.12       29.31      6.50 o
  12   8   3        1.10       -6.34      6.34 o
  13   8   3        0.63        0.51     10.45 o
  14   8   3       12.04        4.83     11.28 o
  15   8   3        0.01       20.35     22.33 o
  16   8   3        9.18       17.29     23.94 o
   1   9   3      996.96      937.09     22.87 o
   2   9   3      629.21      584.14     17.48 o
   3   9   3      144.24      119.23      7.76 o
   4   9   3      167.21      171.29      8.52 o
   5   9   3      210.27      199.39      8.92 o
   6   9   3       16.31       19.87      6.02 o
   7   9   3        8.83       -0.47      5.70 o
   8   9   3       28.28       10.08      6.37 o
   9   9   3       10.08        1.51      6.65 o
  10   9   3       10.95       10.29      6.61 o
  11   9   3       44.78       44.34      8.06 o
  12   9   3       25.72       26.32     10.70 o
  13   9   3       17.03       24.60     12.11 o
  14   9   3        0.01       34.88     22.03 o
  15   9   3       26.08       51.86     26.23 o
   0  10   3        3.96        2.10     11.52 o
   1  10   3       29.86       28.58      8.41 o
   2  10   3        0.35       -1.28      7.99 o
   3  10   3       67.64       88.25      9.63 o
   4  10   3       22.28       22.95      8.16 o
   5  10   3       21.58        8.07      7.76 o
   6  10   3        2.53        8.04      6.78 o
   7  10   3       29.33       56.33      7.66 o
   8  10   3        0.85       -5.58      7.00 o
   9  10   3       96.05      107.40      9.22 o
  10  10   3       78.67       83.93      8.73 o
  11  10   3      227.53      265.99     29.29 o
  12  10   3       51.27       68.02     16.48 o
  13  10   3       11.59       25.10     13.66 o
   1  11   3      180.67      188.32     12.04 o
   2  11   3        0.07       -7.21      7.81 o
   3  11   3       76.91       84.66     10.23 o
   4  11   3        0.13        2.86      8.38 o
   5  11   3        8.61       -3.38      8.63 o
   6  11   3       62.51       75.60     10.11 o
   7  11   3       53.94       65.89     10.06 o
   8  11   3       20.23       32.32      9.26 o
   9  11   3        9.43       -2.29      9.64 o
  10  11   3        3.88       -2.41      8.94 o
  11  11   3        0.00       -8.89     11.40 o
  12  11   3        4.33       24.09     18.28 o
   0  12   3        0.75       -2.55     13.02 o
   1  12   3        4.99        0.76      8.67 o
   2  12   3        0.79        5.92      9.00 o
   3  12   3       10.82        8.09      9.29 o
   4  12   3        4.03        0.17      8.96 o
   5  12   3       84.45       88.78     11.28 o
   6  12   3       47.53       51.90     10.22 o
   7  12   3       45.06       62.05     11.11 o
   8  12   3       11.03       13.70     10.13 o
   9  12   3       61.41       85.98     13.14 o
  10  12   3        1.59       -3.15     10.81 o
   1  13   3       40.57       56.31     11.02 o
   2  13   3        2.90        5.07      9.97 o
   3  13   3        2.77        7.39     10.20 o
   4  13   3        1.82        3.49     10.63 o
   5  13   3        0.01        3.42     10.59 o
   6  13   3        0.47        2.53     10.75 o
   7  13   3       25.28       21.17     11.39 o
   8  13   3        5.86       -0.54     10.44 o
   0  14   3        0.25        1.48     25.78 o
   1  14   3        0.03       -0.11     10.67 o
   2  14   3        0.59       -1.54     10.75 o
   3  14   3        0.24      -10.22     10.22 o
   0   0   4     6320.63     6141.54     99.93 o
   1   0   4      162.00      160.69      3.16 o
   2   0   4    10264.42    10281.70    148.89 o
   3   0   4    10180.93    11675.07    168.92 o
   4   0   4     1696.04     2026.31     27.90 o
   5   0   4     2822.83     2456.73     45.87 o
   6   0   4     1608.89     1698.33     34.20 o
   7   0   4     4224.06     4148.61     94.27 o
   8   0   4      953.63     1046.91     19.75 o
   9   0   4     2951.23     3081.91     70.63 o
  10   0   4      364.21      383.60     30.48 o
  11   0   4      137.16      125.36     13.16 o
  12   0   4       94.26       66.54     12.08 o
  13   0   4      206.40      180.81     17.21 o
  14   0   4       32.54       22.56     12.54 o
  15   0   4       76.53       70.47     19.73 o
  16   0   4        0.37       -8.28     10.08 o
  17   0   4        4.46        8.66     11.48 o
  18   0   4        7.63       -5.21     12.19 o
  19   0   4        4.51        3.90     13.02 o
   1   1   4      341.50      339.45     17.70 o
   2   1   4    38157.57    40650.44    416.70 o
   3   1   4    48145.28    49901.98    539.21 o
   4   1   4     5209.00     5883.20     68.16 o
   5   1   4      623.03      650.90     14.31 o
   6   1   4      709.73      777.22     10.37 o
   7   1   4        4.06       -1.59      1.59 o
   8   1   4       86.12       88.42      3.61 o
   9   1   4      454.94      455.64      9.57 o
  10   1   4      223.09      224.61      8.49 o
  11   1   4      241.09      238.23     12.54 o
  12   1   4      103.08       87.10      9.12 o
  13   1   4      111.95      117.69      8.88 o
  14   1   4       92.59       78.07      8.89 o
  15   1   4       26.45       24.50      8.16 o
  16   1   4        8.56       14.33      7.34 o
  17   1   4      131.45      154.02     10.98 o
  18   1   4       26.86       15.40      8.97 o
  19   1   4        0.06        9.21     11.19 o
   0   2   4     1640.18     1936.07     26.86 o
   1   2   4    12939.87    12751.17    137.54 o
   2   2   4    11102.38    11730.10    134.62 o
   3   2   4     6321.68     6680.56    115.09 o
   4   2   4     2118.12     2301.23     31.97 o
   5   2   4     6915.42     6292.28     92.43 o
   6   2   4       22.90       13.81      2.73 o
   7   2   4     7834.13     8472.31    124.05 o
   8   2   4       32.76       24.46      3.37 o
   9   2   4     2214.52     2082.30     27.53 o
  10   2   4        3.37       -0.56      2.55 o
  11   2   4     1445.87     1369.71     30.44 o
  12   2   4       20.28       21.08      5.84 o
  13   2   4      697.34      689.67     19.56 o
  14   2   4       47.01       61.47      7.84 o
  15   2   4        1.92        3.05      7.02 o
  16   2   4       28.35       36.80      7.97 o
  17   2   4       64.76       80.03      9.33 o
  18   2   4        5.32        0.22      8.52 o
  19   2   4       43.96       62.96     12.96 o
   1   3   4     2602.12     2560.77     28.96 o
   2   3   4     1960.52     1979.07     24.18 o
   3   3   4      596.14      651.10      8.56 o
   4   3   4       38.05       47.57      3.35 o
   5   3   4        1.07        4.16      5.56 o
   6   3   4      278.24      297.46      8.19 o
   7   3   4       87.52       86.94      4.35 o
   8   3   4      796.07      841.30     15.58 o
   9   3   4      250.48      298.16      8.40 o
  10   3   4      165.79      150.37      5.26 o
  11   3   4        8.04        1.56      3.79 o
  12   3   4       90.82       76.93      6.73 o
  13   3   4       24.32       21.78      6.31 o
  14   3   4      515.46      493.52     16.41 o
  15   3   4      141.35      137.16     12.25 o
  16   3   4      378.64      364.46     15.70 o
  17   3   4       73.30       69.27     14.42 o
  18   3   4        0.15       -4.01     16.27 o
  19   3   4        9.13        3.88     11.58 o
   0   4   4      127.77      117.33      5.07 o
   1   4   4     3047.33     3513.65     44.82 o
   2   4   4       82.76       91.29      3.39 o
   3   4   4      384.81      479.62      7.63 o
   4   4   4      474.19      520.66      8.60 o
   5   4   4      631.98      521.04     11.04 o
   6   4   4     1290.34     1465.11     24.54 o
   7   4   4     3582.18     3617.18     55.46 o
   8   4   4       12.36       13.62      3.65 o
   9   4   4     3202.80     3073.85     48.13 o
  10   4   4      342.67      340.53     12.11 o
  11   4   4     1706.57     1619.55     66.55 o
  12   4   4       75.79       66.40      8.33 o
  13   4   4      106.21      110.65      9.31 o
  14   4   4        3.35       11.85      7.55 o
  15   4   4        1.93       -4.73      6.58 o
  16   4   4        7.59        0.17      7.38 o
  17   4   4       24.29       18.90     10.43 o
  18   4   4        8.01        8.44     10.87 o
   1   5   4        7.37       25.06      2.96 o
   2   5   4     2195.42     2611.06     34.31 o
   3   5   4       61.15       81.05      3.98 o
   4   5   4      661.69      702.83     11.32 o
   5   5   4       14.73       22.68      2.65 o
   6   5   4       14.42       21.09      2.41 o
   7   5   4      237.26      200.03      7.31 o
   8   5   4      213.12      179.23      9.77 o
   9   5   4        5.06        0.70      5.55 o
  10   5   4        3.09        0.45      5.82 o
  11   5   4       15.68       16.53      7.08 o
  12   5   4      147.64      125.26     21.19 o
  13   5   4      175.32      157.57     12.93 o
  14   5   4      107.26       87.73      7.20 o
  15   5   4       62.89       64.48     12.03 o
  16   5   4       35.46       30.21     10.46 o
  17   5   4       13.98        6.27     10.14 o
  18   5   4       20.00       23.94     11.81 o
   0   6   4      596.26      588.91     13.80 o
   1   6   4       38.83       56.45      3.73 o
   2   6   4       21.85       32.14      3.46 o
   3   6   4      439.30      460.34      9.21 o
   4   6   4       36.55       37.01      3.72 o
   5   6   4      266.44      232.68      7.16 o
   6   6   4        1.04        4.10      3.55 o
   7   6   4      785.72      741.57     14.16 o
   8   6   4      875.27      887.62     21.09 o
   9   6   4      265.12      277.93     11.58 o
  10   6   4      126.84      121.32      8.63 o
  11   6   4      153.54      159.98     10.61 o
  12   6   4       30.36       21.06      9.39 o
  13   6   4       11.18       20.21      9.60 o
  14   6   4       44.22       50.18     13.42 o
  15   6   4       20.16       31.10     11.43 o
  16   6   4       16.28       17.24     10.18 o
  17   6   4        1.08        6.70     10.80 o
   1   7   4      147.04      165.29      5.88 o
   2   7   4      169.26      163.70      6.49 o
   3   7   4        0.35       -3.53      3.53 o
   4   7   4     1696.05     1583.63     23.66 o
   5   7   4       72.04       92.17      6.29 o
   6   7   4       13.04       11.06      5.16 o
   7   7   4      340.38      347.68     10.80 o
   8   7   4       79.78       76.59      6.21 o
   9   7   4       40.21       47.72      7.92 o
  10   7   4       41.71       44.34      7.54 o
  11   7   4      157.80      161.01     11.40 o
  12   7   4       82.91       68.97     15.30 o
  13   7   4      170.52      135.69     13.78 o
  14   7   4        0.60        2.34      9.33 o
  15   7   4       43.45       66.86     11.46 o
  16   7   4        1.14       14.79     10.80 o
   0   8   4        0.19       -4.78      4.78 o
   1   8   4     1011.70      920.87     17.12 o
   2   8   4       10.07       13.08      5.01 o
   3   8   4     1223.69     1103.12     20.09 o
   4   8   4       25.20       24.64      5.72 o
   5   8   4      472.33      451.71     12.11 o
   6   8   4      188.68      192.11      8.36 o
   7   8   4      277.43      245.90      9.44 o
   8   8   4       54.35       42.86      7.61 o
   9   8   4       39.69       54.07     11.07 o
  10   8   4       18.32       17.27      5.81 o
  11   8   4      126.42      164.65      8.84 o
  12   8   4       19.12       24.66      9.46 o
  13   8   4       47.62       80.75     11.63 o
  14   8   4        2.47       -9.61      9.61 o
  15   8   4       16.85       24.67     11.24 o
  16   8   4        2.14        4.89     15.70 o
   1   9   4        9.57       -1.92      7.32 o
   2   9   4      149.24      154.15      8.98 o
   3   9   4       55.36       55.85      7.16 o
   4   9   4       21.14       20.56      6.25 o
   5   9   4      114.05      108.67      7.68 o
   6   9   4        4.25        4.35      5.82 o
   7   9   4       18.67       15.39      6.19 o
   8   9   4      139.14      135.76      7.98 o
   9   9   4       27.67       21.76      6.33 o
  10   9   4       28.17       44.20      6.85 o
  11   9   4       51.27       46.40      8.01 o
  12   9   4      107.31      104.69     12.39 o
  13   9   4        4.42        4.21     10.47 o
  14   9   4        9.65        4.91     11.83 o
  15   9   4       17.77        4.44     23.02 o
   0  10   4       37.47        0.09     11.38 o
   1  10   4       36.33       38.21      9.34 o
   2  10   4      248.64      218.14     12.16 o
   3  10   4      438.91      400.66     29.22 o
   4  10   4      194.06      205.27     11.73 o
   5  10   4      257.73      252.62     11.38 o
   6  10   4       15.50        5.62      6.41 o
   7  10   4        0.34       -2.21      7.45 o
   8  10   4       38.63       50.20      7.50 o
   9  10   4       24.76       51.24      7.64 o
  10  10   4        7.18       16.72      7.08 o
  11  10   4       69.78       83.44     14.60 o
  12  10   4        1.79        8.87     13.17 o
  13  10   4       35.81       67.04     15.35 o
   1  11   4       23.75       24.62     13.52 o
   2  11   4        0.25       -7.88      7.88 o
   3  11   4        0.01       -4.43      8.08 o
   4  11   4        0.40       -4.46      8.26 o
   5  11   4        4.09        2.99      8.46 o
   6  11   4       33.55       26.65      9.13 o
   7  11   4        0.69        2.42      9.00 o
   8  11   4        1.81       -2.56      8.46 o
   9  11   4        4.23       -8.43      8.43 o
  10  11   4       26.13       21.80      9.51 o
  11  11   4        0.01       -9.33     11.06 o
  12  11   4        2.51       28.76     18.05 o
   0  12   4        0.03       -3.97     12.35 o
   1  12   4        0.06        3.12      9.01 o
   2  12   4        0.01       -8.65      8.65 o
   3  12   4        0.31        2.68      8.88 o
   4  12   4        0.45       -4.11      8.70 o
   5  12   4       22.01       39.39     10.06 o
   6  12   4        8.34        5.31     13.38 o
   7  12   4       73.75       94.19     11.84 o
   8  12   4        7.97        5.19     10.29 o
   9  12   4        9.52       11.34     10.31 o
  10  12   4       34.51       40.75     11.80 o
   1  13   4       42.98       55.08     11.10 o
   2  13   4       14.59        6.53     11.43 o
   3  13   4       46.02       59.58     11.49 o
   4  13   4        0.12        0.61     10.40 o
   5  13   4       30.47       39.80     11.44 o
   6  13   4        0.02      -10.37     10.37 o
   7  13   4        4.39        1.49     11.26 o
   8  13   4        0.34        6.23     12.07 o
   0  14   4        6.04       18.88     15.65 o
   1  14   4        0.61       12.36     12.30 o
   2  14   4        5.37        6.29     11.13 o
   3  14   4        0.96       -5.47     11.15 o
   1   1   5    11502.00    11700.91    119.61 o
   2   1   5    50577.56    52077.29    507.69 o
   3   1   5     5472.76     6260.49     64.64 o
   4   1   5     8430.98     8953.21     97.05 o
   5   1   5      363.95      408.58      6.09 o
   6   1   5      690.08      791.31     15.20 o
   7   1   5      150.63      175.29      7.57 o
   8   1   5      343.64      301.00      5.80 o
   9   1   5      940.27      920.26     27.34 o
  10   1   5      303.14      330.49     11.77 o
  11   1   5       67.16       57.65      6.39 o
  12   1   5      226.49      184.11     10.01 o
  13   1   5       66.04       58.04      8.58 o
  14   1   5      198.46      193.37      9.96 o
  15   1   5      263.02      242.00     11.88 o
  16   1   5       12.42        6.57      7.20 o
  17   1   5      354.76      355.68     17.80 o
  18   1   5        5.94       -2.52     13.10 o
  19   1   5      116.57      130.36     12.00 o
   0   2   5     6031.87     6970.37    101.80 o
   1   2   5     1756.14     1879.03     21.47 o
   2   2   5       21.37       28.81      2.52 o
   3   2   5    25481.83    27882.81    318.55 o
   4   2   5    10102.84    10398.38    127.81 o
   5   2   5     3646.84     3658.03     50.24 o
   6   2   5        6.05        4.75      4.79 o
   7   2   5      462.80      485.57     16.32 o
   8   2   5      921.97      843.42     15.15 o
   9   2   5        6.00       10.90      3.68 o
  10   2   5      103.02      110.06      4.62 o
  11   2   5       71.81       49.68      6.18 o
  12   2   5        0.62       -5.30      5.30 o
  13   2   5      153.18      147.92      9.35 o
  14   2   5       17.34       10.07      6.95 o
  15   2   5       22.49       17.47      6.89 o
  16   2   5       25.82       35.52      7.80 o
  17   2   5       49.64       50.35      8.82 o
  18   2   5        0.02       -2.11      9.56 o
  19   2   5        0.25        4.08     11.37 o
   1   3   5     5376.33     5272.86     61.48 o
   2   3   5     3049.69     3214.80     36.01 o
   3   3   5     7421.02     7681.81     88.85 o
   4   3   5      131.40      210.83     10.23 o
   5   3   5     2305.57     2288.95     36.21 o
   6   3   5      478.88      533.28     14.96 o
   7   3   5     3506.42     3666.22     55.82 o
   8   3   5     1516.40     1497.98     25.13 o
   9   3   5       10.17       19.02      4.85 o
  10   3   5       40.13       45.67      3.32 o
  11   3   5      811.94      800.84     17.47 o
  12   3   5      264.69      231.41     10.39 o
  13   3   5       77.11       74.84      7.39 o
  14   3   5        5.77        2.15      8.37 o
  15   3   5      291.57      311.10     12.74 o
  16   3   5       11.49       12.90      7.42 o
  17   3   5      223.43      244.87     12.78 o
  18   3   5       13.94       14.38      8.35 o
   0   4   5     2113.13     2213.87     38.52 o
   1   4   5      191.78      227.88      5.17 o
   2   4   5     2919.99     3410.01     37.36 o
   3   4   5       80.49      101.14      3.33 o
   4   4   5     4438.64     4955.43     58.42 o
   5   4   5      662.76      614.30     12.53 o
   6   4   5     3041.11     3217.00     49.74 o
   7   4   5        2.29       -1.53      3.33 o
   8   4   5      298.79      311.77      8.84 o
   9   4   5       85.40       63.94      9.00 o
  10   4   5       58.59       60.27      8.25 o
  11   4   5      322.75      320.70     13.94 o
  12   4   5      174.49      171.87     12.80 o
  13   4   5        2.96        3.77      5.21 o
  14   4   5       26.93       15.66      6.28 o
  15   4   5       33.77       43.07      7.03 o
  16   4   5       22.67       22.52      7.21 o
  17   4   5        1.00       -9.83      9.83 o
  18   4   5       20.52        3.61     11.04 o
   1   5   5       74.58       65.02      4.02 o
   2   5   5      167.64      207.84      4.95 o
   3   5   5     1114.07     1107.52     14.35 o
   4   5   5        1.33        1.29      2.43 o
   5   5   5     1322.90     1406.12     18.74 o
   6   5   5      925.27      978.35     14.67 o
   7   5   5     1617.15     1602.74     27.44 o
   8   5   5      699.94      678.22     14.60 o
   9   5   5      242.58      198.58      9.80 o
  10   5   5     1192.81     1246.16     26.58 o
  11   5   5      200.01      195.37     11.78 o
  12   5   5      327.67      312.89     16.88 o
  13   5   5      262.40      281.58     27.19 o
  14   5   5        1.94       -1.85      5.49 o
  15   5   5       81.64       85.99     10.90 o
  16   5   5       19.16       10.76     10.44 o
  17   5   5       58.06       64.31     12.02 o
  18   5   5       18.88       17.60     11.51 o
   0   6   5        5.85        4.11      5.56 o
   1   6   5      417.43      411.37      8.49 o
   2   6   5      129.07      137.29      5.17 o
   3   6   5      405.27      484.54      9.49 o
   4   6   5        3.44       -3.18      3.18 o
   5   6   5      426.90      392.99      7.95 o
   6   6   5       88.93       76.03      3.99 o
   7   6   5     1064.62     1117.95     34.11 o
   8   6   5      218.04      210.72     10.84 o
   9   6   5       52.74       44.84      7.26 o
  10   6   5       13.72       15.05      6.55 o
  11   6   5       20.54       11.53      7.43 o
  12   6   5      208.97      218.18     15.45 o
  13   6   5       80.25       82.85     10.26 o
  14   6   5        1.18       -8.90      8.90 o
  15   6   5       10.18        3.76     12.41 o
  16   6   5        7.02        8.68     10.52 o
  17   6   5       15.56        6.20     11.34 o
   1   7   5     1132.28     1167.77     18.10 o
   2   7   5       11.74        2.15      3.21 o
   3   7   5      833.10      866.74     14.80 o
   4   7   5       90.17       66.57      5.50 o
   5   7   5       77.25       75.03      7.50 o
   6   7   5      606.22      565.25     12.89 o
   7   7   5      185.22      178.34      7.60 o
   8   7   5      336.17      304.40      9.54 o
   9   7   5       18.21       11.89      4.77 o
  10   7   5      267.45      279.53      8.90 o
  11   7   5       65.53       66.63      8.51 o
  12   7   5       10.15       11.14      8.69 o
  13   7   5       86.96       97.17     11.33 o
  14   7   5       45.27       32.41     10.61 o
  15   7   5      156.39      180.92     14.35 o
  16   7   5        3.97       -8.20     10.52 o
   0   8   5       37.51       26.25      5.68 o
   1   8   5        3.24       -3.26      3.95 o
   2   8   5      501.12      463.04     11.75 o
   3   8   5      171.41      174.31      7.82 o
   4   8   5       50.20       31.93      6.36 o
   5   8   5      380.77      350.34     10.85 o
   6   8   5       21.26        4.15      5.66 o
   7   8   5      164.71      178.84     11.48 o
   8   8   5      213.59      226.39     10.94 o
   9   8   5      420.21      425.31     11.96 o
  10   8   5       14.82       13.00      8.03 o
  11   8   5        0.40       -5.51      5.51 o
  12   8   5       20.55       13.84      9.77 o
  13   8   5       11.94        8.90     15.21 o
  14   8   5        0.43       -7.72     10.07 o
  15   8   5        0.11       -6.77     10.60 o
  16   8   5        2.14       -7.20     16.76 o
   1   9   5      158.47      151.86      9.94 o
   2   9   5       38.75       48.19      7.45 o
   3   9   5      888.64      887.98     18.23 o
   4   9   5        3.48        8.53      6.19 o
   5   9   5      158.80      163.83      8.42 o
   6   9   5        5.19       -3.57      5.75 o
   7   9   5      116.54      104.85      7.72 o
   8   9   5       56.08       55.46      6.98 o
   9   9   5       64.32       91.99      7.66 o
  10   9   5       47.65       62.69      7.11 o
  11   9   5        4.34       10.36      6.87 o
  12   9   5       78.30       99.41     12.84 o
  13   9   5        5.78        8.21     10.90 o
  14   9   5        0.19       -3.15     11.63 o
  15   9   5       16.69       12.08     25.47 o
   0  10   5      687.27      582.11     26.04 o
   1  10   5       65.08       56.70      8.89 o
   2  10   5       25.82        4.57      7.96 o
   3  10   5      208.16      216.59     13.04 o
   4  10   5       34.92       34.54      8.26 o
   5  10   5       55.23       62.77      8.33 o
   6  10   5        5.57        4.53      6.92 o
   7  10   5      196.84      238.93     10.41 o
   8  10   5      222.14      218.83     10.26 o
   9  10   5       16.49       22.08      7.08 o
  10  10   5        6.14        6.95      7.15 o
  11  10   5       13.76        5.01      8.23 o
  12  10   5        0.96      -10.77     10.77 o
  13  10   5       10.18       12.93     12.06 o
   1  11   5        0.18       -7.67      7.67 o
   2  11   5        4.83       -7.85      7.85 o
   3  11   5        1.55        8.35      8.34 o
   4  11   5       74.11       56.97     10.20 o
   5  11   5       11.96       24.37     10.15 o
   6  11   5       74.57       70.72     10.08 o
   7  11   5        0.06       -8.64      8.64 o
   8  11   5      111.48      137.81     11.77 o
   9  11   5       31.87       39.59      9.54 o
  10  11   5       24.80       43.74     16.08 o
  11  11   5       11.26        9.98     11.43 o
  12  11   5        7.31       21.03     19.05 o
   0  12   5        9.05       15.78     13.19 o
   1  12   5        3.10        7.34      8.79 o
   2  12   5        1.43       -1.27      8.72 o
   3  12   5        1.38       -5.48      8.65 o
   4  12   5       32.33       25.52      9.67 o
   5  12   5       18.05        6.18      9.54 o
   6  12   5       33.10       29.34     10.26 o
   7  12   5       76.51       71.73     11.16 o
   8  12   5        0.71       -9.83      9.83 o
   9  12   5       43.23       46.06     10.58 o
  10  12   5        0.99        4.83     11.37 o
   1  13   5        2.59       -9.72      9.72 o
   2  13   5        3.25        5.59     10.28 o
   3  13   5        6.00       15.27     10.74 o
   4  13   5        1.01       -0.39     10.16 o
   5  13   5       25.16       20.10     10.89 o
   6  13   5        2.65        2.67     10.89 o
   7  13   5        0.12        6.07     10.60 o
   0  14   5       18.84       20.84     17.17 o
   1  14   5        0.34       10.51     11.09 o
   2  14   5       11.81        2.82     11.09 o
   3  14   5        4.27        6.71     11.02 o
   0   0   6     6914.05     6178.71    142.73 o
   1   0   6     2434.66     2834.95     42.39 o
   2   0   6    74352.46    74108.47   1071.12 o
   3   0   6     2539.36     2443.59     42.99 o
   4   0   6      817.57      757.84     14.61 o
   5   0   6      795.80      717.33     12.41 o
   6   0   6       41.54       51.38      3.78 o
   7   0   6     4475.95     4211.34    181.10 o
   8   0   6     1569.04     1569.44     33.09 o
   9   0   6      575.44      630.21     13.93 o
  10   0   6      262.28      266.88     11.01 o
  11   0   6      609.19      593.94     21.41 o
  12   0   6      164.45      162.17     21.80 o
  13   0   6       39.51       26.14      9.03 o
  14   0   6        7.04       11.49     10.75 o
  15   0   6        4.93        7.00      9.64 o
  16   0   6     1030.75     1032.91     35.50 o
  17   0   6        5.83        9.03     11.59 o
  18   0   6      246.42      268.10     19.44 o
  19   0   6        2.23        3.99     13.19 o
   1   1   6     6469.18     6703.77     72.93 o
   2   1   6      861.91      959.63     26.10 o
   3   1   6     1636.37     1824.72     19.80 o
   4   1   6       38.91       43.88      3.65 o
   5   1   6     1092.61     1253.50     15.11 o
   6   1   6     5481.20     5700.83     66.46 o
   7   1   6       82.67       65.34      4.69 o
   8   1   6        1.77        0.65      2.16 o
   9   1   6       31.95       35.36      3.33 o
  10   1   6       22.77       19.01      3.22 o
  11   1   6      154.08      157.72      7.64 o
  12   1   6       10.95        9.95      7.41 o
  13   1   6        5.27       -4.37      5.73 o
  14   1   6      312.55      304.99     12.52 o
  15   1   6       48.74       44.38      7.78 o
  16   1   6        5.77       -6.93      6.93 o
  17   1   6       11.28       12.84      9.55 o
  18   1   6        2.04       -3.23     10.42 o
  19   1   6        2.29       -1.55      9.15 o
   0   2   6     3724.56     3308.64     49.45 o
   1   2   6     2212.68     2314.25     27.91 o
   2   2   6     2839.75     2997.29     31.74 o
   3   2   6     9039.30    10223.75    110.80 o
   4   2   6        7.88        7.28      1.51 o
   5   2   6      914.91      912.50     11.47 o
   6   2   6     1836.44     2263.08     27.68 o
   7   2   6     1134.22     1089.61     14.56 o
   8   2   6      580.03      564.71      8.86 o
   9   2   6      202.65      170.78      4.86 o
  10   2   6        1.07       -1.27      3.31 o
  11   2   6      665.98      607.21     15.19 o
  12   2   6       94.15       78.90      6.73 o
  13   2   6       20.98        1.16      5.88 o
  14   2   6      165.86      173.44     11.65 o
  15   2   6       87.49       86.82      8.40 o
  16   2   6      475.32      456.73     15.90 o
  17   2   6        3.50        9.41      7.85 o
  18   2   6      228.05      271.35     18.89 o
  19   2   6       28.60       15.92      9.43 o
   1   3   6        7.69       22.35      1.93 o
   2   3   6      333.42      392.15     13.13 o
   3   3   6     4933.12     5335.17     62.42 o
   4   3   6     1880.23     2126.13     24.57 o
   5   3   6      217.47      187.26      5.95 o
   6   3   6      125.25      132.04      7.95 o
   7   3   6     2901.02     2896.05     41.26 o
   8   3   6      453.76      425.63     10.25 o
   9   3   6       30.63       32.46      4.30 o
  10   3   6      120.38      139.80      5.44 o
  11   3   6      134.30      111.48      7.12 o
  12   3   6       18.54       25.09      5.77 o
  13   3   6      265.82      246.24     10.47 o
  14   3   6       80.71       76.74      8.75 o
  15   3   6       20.40       19.83      8.42 o
  16   3   6       43.90       43.53      8.01 o
  17   3   6        4.34        7.75      7.81 o
  18   3   6       19.48       16.96      8.79 o
   0   4   6     1470.72     1338.69     24.77 o
   1   4   6      521.07      704.43     11.36 o
   2   4   6     1269.15     1383.64     16.86 o
   3   4   6     3362.37     3588.10     43.02 o
   4   4   6     2686.35     2565.43     36.54 o
   5   4   6        1.60        4.11      2.41 o
   6   4   6     1339.55     1408.79     22.29 o
   7   4   6        1.56        9.54      3.51 o
   8   4   6       10.92        8.62      6.55 o
   9   4   6      678.75      637.14     16.16 o
  10   4   6      951.71      929.49     28.87 o
  11   4   6      226.86      189.32     10.96 o
  12   4   6      266.91      229.80     17.80 o
  13   4   6       14.95       12.08      5.34 o
  14   4   6      333.50      352.53     12.50 o
  15   4   6       29.25       23.42      9.18 o
  16   4   6      207.11      198.46     11.08 o
  17   4   6        7.57       -8.55      8.55 o
  18   4   6       33.27       40.73     13.57 o
   1   5   6       42.13       63.37      3.60 o
   2   5   6       73.43       95.40      3.37 o
   3   5   6        1.85       -2.04      2.04 o
   4   5   6     1169.86     1138.73     15.88 o
   5   5   6       29.65       51.01      3.31 o
   6   5   6      413.41      461.10     13.33 o
   7   5   6       36.71       32.65      4.35 o
   8   5   6      704.28      729.25     16.41 o
   9   5   6      184.27      200.00     17.35 o
  10   5   6      403.43      442.28     13.22 o
  11   5   6      134.76      128.95      9.18 o
  12   5   6       76.62       80.40     11.63 o
  13   5   6      132.66      142.85     19.00 o
  14   5   6       65.97       62.06      6.20 o
  15   5   6       68.49       54.94     10.91 o
  16   5   6       25.83       24.32     10.73 o
  17   5   6       10.16       -1.35     10.81 o
  18   5   6       15.64       11.55     12.05 o
   0   6   6       42.06       21.43      4.51 o
   1   6   6        3.11       -1.98      1.98 o
   2   6   6     2491.59     2402.08     32.62 o
   3   6   6      275.54      311.34      7.50 o
   4   6   6     1554.10     1500.38     21.90 o
   5   6   6      131.35      130.90      4.88 o
   6   6   6      813.02      831.44     14.09 o
   7   6   6     1241.99     1183.42     18.37 o
   8   6   6      736.12      657.19     11.95 o
   9   6   6       66.28       80.81      7.45 o
  10   6   6      125.92      113.42      7.90 o
  11   6   6       19.77       18.16      7.43 o
  12   6   6      596.91      580.08     20.20 o
  13   6   6      245.26      251.35     18.24 o
  14   6   6      187.62      191.20     17.36 o
  15   6   6       10.55       12.40     10.29 o
  16   6   6      205.05      227.29     23.77 o
  17   6   6        0.73        3.02     12.65 o
   1   7   6       80.20       87.09      5.20 o
   2   7   6       87.76       87.15      6.39 o
   3   7   6      516.47      508.33     11.67 o
   4   7   6      165.95      148.58      6.91 o
   5   7   6      808.99      721.98     14.79 o
   6   7   6       79.71       86.04      6.20 o
   7   7   6       26.84       14.96      5.52 o
   8   7   6       57.40       67.10      7.51 o
   9   7   6       53.43       54.68      5.47 o
  10   7   6        0.25       -0.48      5.49 o
  11   7   6        2.69        8.91      7.18 o
  12   7   6       13.15       15.00      9.12 o
  13   7   6       18.08       27.27      9.81 o
  14   7   6       49.79       26.90     10.52 o
  15   7   6        7.29        8.60     10.85 o
  16   7   6        3.92        8.78     18.33 o
   0   8   6        4.45       -6.40      6.40 o
   1   8   6        4.39       -2.05      4.50 o
   2   8   6      637.19      586.12     13.38 o
   3   8   6      215.41      213.29      8.60 o
   4   8   6      825.04      788.81     16.45 o
   5   8   6       43.43       27.16      5.85 o
   6   8   6        4.77       -5.16      5.16 o
   7   8   6        4.31       -6.55      7.08 o
   8   8   6      355.24      393.91     11.69 o
   9   8   6      125.76      142.67      7.72 o
  10   8   6       42.07       46.86      7.13 o
  11   8   6       47.91       48.64      7.69 o
  12   8   6        0.25       -1.07      9.41 o
  13   8   6       42.48       36.04     11.05 o
  14   8   6       28.23       14.46     11.13 o
  15   8   6        0.95       -2.44     13.31 o
   1   9   6        4.13       -0.38     10.46 o
   2   9   6     1567.67     1405.39     27.12 o
   3   9   6      442.09      467.89     13.27 o
   4   9   6      645.69      605.80     14.89 o
   5   9   6       55.64       52.92      6.87 o
   6   9   6      192.12      215.12      9.79 o
   7   9   6      101.29      130.47      8.22 o
   8   9   6      527.78      564.00     21.07 o
   9   9   6      172.10      204.49     11.73 o
  10   9   6       13.50       13.21      6.45 o
  11   9   6       24.32       32.15      7.30 o
  12   9   6       24.43       23.26     11.10 o
  13   9   6       32.53       17.73     11.67 o
  14   9   6        0.02       -6.63     11.10 o
   0  10   6      153.68      155.97     15.73 o
   1  10   6       11.95        7.33      7.95 o
   2  10   6       80.37       45.06     15.07 o
   3  10   6       71.73       67.21     12.23 o
   4  10   6      120.57      166.35     14.86 o
   5  10   6      161.66      169.01     10.04 o
   6  10   6        0.30        7.40      7.03 o
   7  10   6       24.78       28.84      7.02 o
   8  10   6        0.12       -3.05      8.87 o
   9  10   6        0.39       -0.59      6.68 o
  10  10   6       10.91        9.46      7.10 o
  11  10   6        0.44       -7.97      7.97 o
  12  10   6        0.67      -12.01     12.01 o
  13  10   6       11.97       -5.72     12.03 o
   1  11   6       48.49       49.80      9.22 o
   2  11   6       87.99       96.70     10.14 o
   3  11   6        2.88        4.42      9.38 o
   4  11   6      116.39      113.28     14.75 o
   5  11   6        5.21        1.82      8.81 o
   6  11   6        8.00       -6.05      8.22 o
   7  11   6        4.74        5.07      8.80 o
   8  11   6       27.30       50.89     12.95 o
   9  11   6        0.09        1.50      8.11 o
  10  11   6       53.91       71.96     10.63 o
  11  11   6        0.45       -9.60      9.60 o
  12  11   6       13.19      -15.60     17.13 o
   0  12   6      155.35      147.23     17.37 o
   1  12   6        0.17        1.32      8.81 o
   2  12   6       71.24       86.61     11.17 o
   3  12   6        2.54        1.09      8.93 o
   4  12   6       18.44       23.58     15.31 o
   5  12   6       19.65       15.54      9.72 o
   6  12   6        1.12       12.20      9.84 o
   7  12   6        0.67       -1.31      9.68 o
   8  12   6        0.74       -2.85      9.85 o
   9  12   6        0.18       15.70     15.31 o
  10  12   6        0.12       -3.79     10.96 o
   1  13   6        4.76       10.87     10.42 o
   2  13   6        9.75        0.73      9.99 o
   3  13   6       11.80        1.68     10.50 o
   4  13   6        9.81       11.91     10.61 o
   5  13   6        2.04        6.46     10.38 o
   6  13   6        2.17        7.39     10.50 o
   7  13   6       31.57       55.09     11.83 o
   0  14   6        0.26       -4.36     15.49 o
   1  14   6        0.05       -5.70     10.42 o
   2  14   6        0.74       17.17     11.54 o
   1   1   7     7858.57     8028.07     87.24 o
   2   1   7     5178.39     5446.29     63.32 o
   3   1   7      779.51      944.15     11.68 o
   4   1   7    10313.89    10473.04    113.46 o
   5   1   7     2203.85     2503.32     30.08 o
   6   1   7     8355.60     8508.34    106.36 o
   7   1   7      371.83      357.26      6.47 o
   8   1   7      139.23      101.57      3.38 o
   9   1   7      101.23      115.30      4.78 o
  10   1   7     3042.23     2947.62     42.12 o
  11   1   7      181.11      144.44      9.32 o
  12   1   7      773.65      702.15     17.75 o
  13   1   7      230.59      234.06     10.55 o
  14   1   7        0.05       -6.41      6.41 o
  15   1   7        1.25       -6.73      6.73 o
  16   1   7       26.32       18.15      7.78 o
  17   1   7        4.42       -3.79      7.84 o
  18   1   7       38.47       43.33      9.49 o
  19   1   7       31.22       54.66     11.37 o
   0   2   7      225.29      293.87      7.76 o
   1   2   7      978.45     1212.16     14.71 o
   2   2   7    20477.15    21497.01    231.06 o
   3   2   7     1364.37     1428.92     18.17 o
   4   2   7     3285.27     3422.62     40.76 o
   5   2   7     2109.78     2485.81     39.54 o
   6   2   7     6760.59     7381.95     80.79 o
   7   2   7      492.20      530.85     10.86 o
   8   2   7      218.29      201.70      5.16 o
   9   2   7     1084.48     1054.88     15.89 o
  10   2   7       49.59       29.47      3.92 o
  11   2   7       45.49       45.71      9.30 o
  12   2   7       40.76       36.95      6.18 o
  13   2   7      305.48      301.04     11.78 o
  14   2   7      186.07      215.17     17.07 o
  15   2   7       48.72       48.01      7.75 o
  16   2   7        0.56       -7.02      7.02 o
  17   2   7       25.70       14.45      8.38 o
  18   2   7        0.73        9.72      8.82 o
  19   2   7        2.87        2.54      9.19 o
   1   3   7        2.30        4.33      2.75 o
   2   3   7     6534.20     6411.75     70.33 o
   3   3   7     3097.90     3587.08     42.58 o
   4   3   7     4400.04     4762.79     56.18 o
   5   3   7      599.67      624.67     14.45 o
   6   3   7     1813.77     1699.56     21.64 o
   7   3   7      663.39      714.55     21.36 o
   8   3   7      569.12      565.96     14.02 o
   9   3   7      229.29      275.64      6.19 o
  10   3   7     1043.20     1048.12     22.30 o
  11   3   7       28.19       14.61      5.09 o
  12   3   7     1064.47     1004.22     22.22 o
  13   3   7      210.77      187.94     10.44 o
  14   3   7       27.71        9.81      6.40 o
  15   3   7        9.00        6.92      7.03 o
  16   3   7        0.03       11.62      7.35 o
  17   3   7        7.15       -2.30      7.44 o
  18   3   7       11.73       13.01     10.33 o
   0   4   7      184.82      143.08      6.30 o
   1   4   7     1470.32     1536.11     19.92 o
   2   4   7      568.67      595.31      8.69 o
   3   4   7     1170.61     1165.71     16.73 o
   4   4   7       32.48       35.69      4.21 o
   5   4   7     3719.85     4170.28     49.82 o
   6   4   7      252.12      273.91      5.75 o
   7   4   7       68.33       78.24      5.63 o
   8   4   7        0.02        5.41      3.65 o
   9   4   7        2.73        1.23      5.93 o
  10   4   7       74.03       64.86      6.53 o
  11   4   7       21.92       17.26      6.75 o
  12   4   7      475.58      438.96     12.89 o
  13   4   7      139.95      134.15      8.20 o
  14   4   7       95.21       77.95      8.20 o
  15   4   7      179.03      216.27     10.80 o
  16   4   7       31.48       21.21      9.58 o
  17   4   7       52.33       61.19      8.49 o
  18   4   7        1.93       21.12     13.55 o
   1   5   7        9.54        5.02      2.09 o
   2   5   7      600.17      644.03      9.49 o
   3   5   7        0.03        2.86      2.60 o
   4   5   7      270.55      253.02      5.60 o
   5   5   7      876.47      994.68     14.37 o
   6   5   7     1625.57     1502.75     20.14 o
   7   5   7      190.64      205.43      5.41 o
   8   5   7     3510.28     3419.22     54.73 o
   9   5   7      144.84      162.58      8.30 o
  10   5   7      562.53      564.50     15.21 o
  11   5   7      189.88      207.37     10.85 o
  12   5   7      277.92      289.98     14.96 o
  13   5   7       17.79       12.83      8.96 o
  14   5   7        0.12       10.59      5.26 o
  15   5   7        0.18        4.42      9.64 o
  16   5   7       28.45       24.96     10.28 o
  17   5   7        0.03       -6.44     10.64 o
  18   5   7        0.20      -16.29     16.29 o
   0   6   7      186.44      191.50      8.09 o
   1   6   7       35.53       20.88      3.42 o
   2   6   7       90.67      118.79      5.11 o
   3   6   7      114.63      125.79      5.23 o
   4   6   7      321.05      286.50      6.73 o
   5   6   7        3.71        6.17      3.23 o
   6   6   7      299.68      315.26      8.03 o
   7   6   7        4.90       -4.00      4.00 o
   8   6   7      163.48      173.14      8.95 o
   9   6   7       12.28        7.04      5.83 o
  10   6   7        0.26        4.22      7.16 o
  11   6   7       38.65       39.63      9.37 o
  12   6   7        3.18        9.42      8.53 o
  13   6   7        2.23       -8.66      8.66 o
  14   6   7       16.53       21.44     10.08 o
  15   6   7       75.77       84.05     11.99 o
  16   6   7       37.40       51.92     11.94 o
  17   6   7        3.06       -3.51     15.68 o
   1   7   7        1.40       -2.09      2.94 o
   2   7   7        1.21       -3.59      4.46 o
   3   7   7      282.25      274.86      9.47 o
   4   7   7      168.54      132.10      6.69 o
   5   7   7      125.12      111.93      6.67 o
   6   7   7      356.62      331.57     10.09 o
   7   7   7       42.29       38.37      5.46 o
   8   7   7      619.19      590.47     13.38 o
   9   7   7       89.43       90.08      6.02 o
  10   7   7      499.85      518.88     12.57 o
  11   7   7       69.67       65.04      9.01 o
  12   7   7       88.22       85.91     11.12 o
  13   7   7        0.29       -4.86      9.58 o
  14   7   7       76.53       90.54     12.18 o
  15   7   7       29.30       15.23     11.24 o
  16   7   7       10.23        8.51     16.22 o
   0   8   7      846.10      809.29     22.43 o
   1   8   7      306.53      265.59      9.57 o
   2   8   7      224.04      201.01      8.24 o
   3   8   7      270.05      270.37      9.75 o
   4   8   7      320.41      312.02     10.65 o
   5   8   7      165.22      128.91      7.71 o
   6   8   7       19.76        2.31      5.60 o
   7   8   7      549.26      551.72     18.37 o
   8   8   7       54.35       62.95      6.52 o
   9   8   7       37.10       35.15      5.99 o
  10   8   7        0.21       -1.95      5.22 o
  11   8   7       12.38       18.93      6.03 o
  12   8   7        0.40       -9.06      9.06 o
  13   8   7        5.43        0.77     17.40 o
  14   8   7        5.95       -1.95     21.61 o
  15   8   7       27.96       24.30     13.46 o
   1   9   7      469.70      387.73     18.85 o
   2   9   7      133.46      128.59      9.59 o
   3   9   7      230.90      252.89     10.91 o
   4   9   7       18.00       17.41      6.44 o
   5   9   7        3.57        8.91      6.13 o
   6   9   7       47.79       37.83      6.51 o
   7   9   7      192.13      200.97      9.30 o
   8   9   7      590.90      623.32     15.71 o
   9   9   7       54.46       58.83      7.20 o
  10   9   7      158.54      192.93      9.44 o
  11   9   7       21.96       23.58      7.23 o
  12   9   7       55.00       37.86     12.14 o
  13   9   7       21.30       26.77     12.24 o
  14   9   7        2.34       -9.52     11.58 o
   0  10   7       37.28       29.42     11.78 o
   1  10   7      106.89       73.10     11.88 o
   2  10   7       77.91       85.21      9.50 o
   3  10   7       56.71       35.21      8.75 o
   4  10   7      109.09      110.54     15.72 o
   5  10   7       35.98       26.48      9.85 o
   6  10   7        9.54       16.48      7.16 o
   7  10   7       14.31       10.92      7.20 o
   8  10   7        3.16       -6.70      6.70 o
   9  10   7        0.17        0.12      6.94 o
  10  10   7       18.25       11.42      7.83 o
  11  10   7        9.47       -3.01      8.06 o
  12  10   7       15.51       -7.15     11.75 o
  13  10   7        0.72      -11.76     11.76 o
   1  11   7       14.04       11.85      8.39 o
   2  11   7       36.82       39.38      9.19 o
   3  11   7       11.26        2.56      8.02 o
   4  11   7       32.39       20.54      9.37 o
   5  11   7        5.79        2.94      9.37 o
   6  11   7       69.07       63.33     10.44 o
   7  11   7        6.97        6.20      8.78 o
   8  11   7       43.31       68.34     10.30 o
   9  11   7       10.19       12.02      8.56 o
  10  11   7        4.35       11.46      9.56 o
  11  11   7       12.28        4.38     10.37 o
  12  11   7       30.75       19.05     19.20 o
   0  12   7       17.09       10.15     13.55 o
   1  12   7        0.01        1.31      9.12 o
   2  12   7       24.44       16.97      9.38 o
   3  12   7        0.67       -1.21     10.46 o
   4  12   7        0.01       -9.37      9.37 o
   5  12   7        0.43       -8.86      9.17 o
   6  12   7        2.22        8.05     13.24 o
   7  12   7        1.66        4.10     10.11 o
   8  12   7        0.04       22.65     10.47 o
   9  12   7        3.66       -9.60     11.72 o
  10  12   7        0.09       -4.50     12.17 o
   1  13   7       12.25       14.09     10.54 o
   2  13   7        0.17      -10.20     10.20 o
   3  13   7        2.02        0.07     10.08 o
   4  13   7        4.57        5.23     10.47 o
   5  13   7        6.07       19.16     11.26 o
   6  13   7        0.23       -3.19     10.66 o
   7  13   7       10.35        6.35     10.94 o
   0  14   7        4.40       -8.15     15.66 o
   1  14   7        3.16       -1.12     10.77 o
   2  14   7       10.95       14.95     11.63 o
   0   0   8      778.64      785.02     22.91 o
   1   0   8     1608.32     1438.03     25.56 o
   2   0   8    17402.10    17040.42    246.31 o
   3   0   8     4847.55     5458.77     80.48 o
   4   0   8        5.90        5.03      3.15 o
   5   0   8      159.44      232.72      6.23 o
   6   0   8      141.15      214.58      6.05 o
   7   0   8       43.54       47.55      4.10 o
   8   0   8      132.67       99.42      5.38 o
   9   0   8      216.74      189.97     11.36 o
  10   0   8      170.07      157.01     10.73 o
  11   0   8     1549.66     1575.21     43.91 o
  12   0   8      759.03      704.34     25.42 o
  13   0   8       21.26       13.40     13.58 o
  14   0   8     1368.70     1272.33     39.49 o
  15   0   8      137.92      154.59     14.14 o
  16   0   8      400.28      451.51     23.29 o
  17   0   8        0.39        2.78     11.43 o
  18   0   8      383.57      411.84     23.65 o
  19   0   8       12.67       16.23     13.25 o
   1   1   8      425.24      459.00     15.81 o
   2   1   8     3431.71     3512.63     39.19 o
   3   1   8       19.83       19.05      2.25 o
   4   1   8       56.80       80.24      5.37 o
   5   1   8     2355.94     2634.89     50.93 o
   6   1   8       37.84       49.70      4.31 o
   7   1   8       21.36       11.58      2.85 o
   8   1   8      160.88      209.90      5.25 o
   9   1   8       14.93       20.31      3.44 o
  10   1   8       13.18       19.94      5.92 o
  11   1   8       16.05       17.27      5.35 o
  12   1   8      511.02      481.50     14.49 o
  13   1   8      312.40      295.45     12.48 o
  14   1   8        3.33        5.13      6.71 o
  15   1   8       38.36       30.41      7.42 o
  16   1   8        0.01       -7.22      7.22 o
  17   1   8        2.12       -4.05      7.94 o
  18   1   8        0.64        4.15      8.69 o
  19   1   8       28.15       47.22     10.22 o
   0   2   8     3694.25     3932.60     65.79 o
   1   2   8     1975.73     2188.31     25.24 o
   2   2   8    13680.61    13487.66    154.68 o
   3   2   8      325.11      442.32      6.66 o
   4   2   8    12429.57    13040.30    149.72 o
   5   2   8    12173.66    13105.19    150.56 o
   6   2   8     1561.69     1715.57     20.51 o
   7   2   8      746.71      848.02     11.42 o
   8   2   8      605.66      627.18      9.98 o
   9   2   8      653.12      660.19     17.31 o
  10   2   8      753.14      722.93     15.43 o
  11   2   8       19.18        1.17      5.10 o
  12   2   8      628.18      626.45     16.48 o
  13   2   8      112.92      115.60      8.38 o
  14   2   8      228.99      223.56     10.96 o
  15   2   8        0.90       -6.70      6.70 o
  16   2   8       99.99      106.14      9.59 o
  17   2   8       30.48       31.31     10.29 o
  18   2   8      138.22      177.17     15.58 o
   1   3   8     1315.61     1311.47     20.16 o
   2   3   8        3.56       15.04      2.16 o
   3   3   8       81.02       90.28      4.90 o
   4   3   8     1331.22     1674.25     21.48 o
   5   3   8     3324.73     3434.00     38.89 o
   6   3   8     2581.53     2716.17     33.34 o
   7   3   8     1587.05     1626.47     21.16 o
   8   3   8      611.97      649.96     10.27 o
   9   3   8      147.19      141.94      5.58 o
  10   3   8       36.23       32.45      4.21 o
  11   3   8       40.44       39.12      5.73 o
  12   3   8      173.10      182.00      9.98 o
  13   3   8       90.08       75.99      7.38 o
  14   3   8       97.53       79.70      7.93 o
  15   3   8       19.67       19.77      7.05 o
  16   3   8        7.58        1.00      7.18 o
  17   3   8        3.30       -0.90      7.66 o
  18   3   8        2.15        6.17      9.81 o
   0   4   8      381.63      475.98     11.51 o
   1   4   8       85.74       89.71      4.02 o
   2   4   8     1400.31     1318.41     16.77 o
   3   4   8     3193.69     3723.24     44.79 o
   4   4   8     7966.85     8769.27    109.08 o
   5   4   8      930.53      970.14     13.00 o
   6   4   8      693.76      728.12     17.45 o
   7   4   8        0.14        1.03      2.33 o
   8   4   8      138.89      152.35      6.34 o
   9   4   8      118.15      102.99      7.02 o
  10   4   8        0.18        0.08      3.93 o
  11   4   8       75.74       82.25      5.86 o
  12   4   8       30.92       32.81      6.75 o
  13   4   8        1.35        1.06      5.30 o
  14   4   8      183.20      183.85      9.93 o
  15   4   8        0.01       -0.50      6.35 o
  16   4   8      258.30      256.50     12.14 o
  17   4   8        0.10        1.85      7.28 o
  18   4   8       78.75      110.39     14.32 o
   1   5   8     1425.36     1456.82     20.94 o
   2   5   8      231.57      240.76      5.39 o
   3   5   8       25.68       36.36      3.16 o
   4   5   8      478.51      538.39      9.25 o
   5   5   8       28.96       40.70      3.37 o
   6   5   8        6.46        2.06      2.86 o
   7   5   8      191.23      175.61      6.51 o
   8   5   8      232.12      265.75      6.94 o
   9   5   8      244.44      239.07     10.00 o
  10   5   8      231.27      246.56     10.36 o
  11   5   8      236.12      246.77     11.96 o
  12   5   8        8.65        9.17      8.61 o
  13   5   8       41.71       35.78     11.88 o
  14   5   8        2.30        0.52      5.45 o
  15   5   8        1.17        0.40      9.56 o
  16   5   8       11.16        0.49     10.17 o
  17   5   8        0.74        0.97     10.94 o
   0   6   8     2115.98     2182.03     39.74 o
   1   6   8       34.05       38.82      3.96 o
   2   6   8     2255.87     2429.33     33.22 o
   3   6   8       78.50       78.36      7.73 o
   4   6   8     1027.69     1060.97     15.51 o
   5   6   8      325.39      313.56      8.06 o
   6   6   8      508.09      481.93     10.87 o
   7   6   8      595.95      572.48     11.25 o
   8   6   8        0.35       -5.02      5.02 o
   9   6   8       88.82       86.40      5.44 o
  10   6   8       86.95       76.37      8.98 o
  11   6   8       40.70       40.18      8.03 o
  12   6   8      154.80      164.92     19.66 o
  13   6   8       60.08       50.01     10.38 o
  14   6   8       51.23       52.98     12.76 o
  15   6   8        0.09       -4.88      9.97 o
  16   6   8       20.71       34.12     11.74 o
  17   6   8       13.68       -7.42     11.42 o
   1   7   8      561.41      525.95     11.04 o
   2   7   8      542.21      478.40     10.43 o
   3   7   8        0.09       -2.46      2.46 o
   4   7   8      112.42      133.82      6.80 o
   5   7   8     1117.58     1004.88     18.64 o
   6   7   8        1.29        2.80      4.92 o
   7   7   8      520.24      510.38     13.03 o
   8   7   8        3.51       -4.37      4.79 o
   9   7   8        5.26       -0.21      4.81 o
  10   7   8       22.29       28.02      5.23 o
  11   7   8        0.68        9.18      9.72 o
  12   7   8       10.00       12.10      9.49 o
  13   7   8       92.89      127.65     12.91 o
  14   7   8       47.32       63.16     11.80 o
  15   7   8        0.09        0.47     11.00 o
  16   7   8       45.76       49.45     13.29 o
   0   8   8        2.65       -6.74      6.74 o
   1   8   8        2.56       -2.32      4.41 o
   2   8   8      144.74      153.76      7.58 o
   3   8   8       91.81       76.52      7.76 o
   4   8   8       43.14       39.46      6.38 o
   5   8   8      148.18      147.38      7.97 o
   6   8   8      242.79      299.63     10.96 o
   7   8   8       17.72       18.19      6.17 o
   8   8   8      223.70      217.98     11.41 o
   9   8   8      391.71      367.73     11.49 o
  10   8   8       10.23       11.78      5.69 o
  11   8   8       38.59       39.36      6.52 o
  12   8   8       18.41        2.68     10.25 o
  13   8   8        6.16        6.62     10.69 o
  14   8   8        7.37        7.72     20.57 o
  15   8   8       29.41       30.58     12.60 o
   1   9   8      177.28      141.46     10.04 o
   2   9   8        1.37        1.99      7.48 o
   3   9   8      247.20      224.59     10.39 o
   4   9   8       96.27       93.28      7.57 o
   5   9   8      205.85      207.98     10.46 o
   6   9   8       72.81       68.68      7.24 o
   7   9   8        1.73        5.43      6.25 o
   8   9   8        2.31       -5.90      5.90 o
   9   9   8       31.84       10.14      6.48 o
  10   9   8       40.64       33.95      6.94 o
  11   9   8        0.27       -5.22      6.76 o
  12   9   8       14.16       21.12     11.28 o
  13   9   8        8.00        1.21     11.28 o
  14   9   8        6.98      -11.68     14.18 o
   0  10   8      578.54      616.98     27.55 o
   1  10   8       15.28       33.20      8.55 o
   2  10   8       31.57       39.00      8.63 o
   3  10   8       27.59       23.53      8.50 o
   4  10   8       13.37       12.07      8.08 o
   5  10   8        5.24       -3.55      6.97 o
   6  10   8       50.53       59.93      9.44 o
   7  10   8        4.63       -7.02      7.02 o
   8  10   8        4.11       -6.00      6.49 o
   9  10   8        5.14        4.94      6.99 o
  10  10   8       66.32       67.88      9.02 o
  11  10   8       11.45        4.85      8.83 o
  12  10   8       17.30        1.25     11.81 o
  13  10   8        0.76       11.98     12.66 o
   1  11   8       33.42       33.88      9.12 o
   2  11   8        0.00       -7.99      7.99 o
   3  11   8       21.31       18.77      8.71 o
   4  11   8       90.59       85.26     10.44 o
   5  11   8       77.62       93.87     10.87 o
   6  11   8       80.18       78.70     10.97 o
   7  11   8       33.41       30.46      9.32 o
   8  11   8       36.68       40.36     13.09 o
   9  11   8        0.17       -8.11      9.04 o
  10  11   8        5.27       -6.55     12.80 o
  11  11   8        6.71       11.91     10.61 o
   0  12   8       94.67       81.51     16.19 o
   1  12   8        0.17       -4.18      8.66 o
   2  12   8       13.43        8.49      9.41 o
   3  12   8        3.18        2.63      9.32 o
   4  12   8        1.71       -8.71      8.71 o
   5  12   8        2.73       -9.48      9.48 o
   6  12   8        3.65        7.07     12.93 o
   7  12   8        1.45        5.88     10.26 o
   8  12   8        1.32       -6.09      9.85 o
   9  12   8        7.80       -4.84     10.21 o
   1  13   8        9.23        7.02     10.43 o
   2  13   8        6.16        9.67     10.51 o
   3  13   8        0.64       -2.28     10.29 o
   4  13   8        8.24        6.26     10.34 o
   5  13   8       10.94       11.79     11.06 o
   6  13   8        0.03        5.45     10.93 o
   7  13   8       18.03       22.18     13.76 o
   0  14   8       16.18       12.65     16.98 o
   1  14   8        0.11       13.54     11.85 o
   1   1   9      742.65      632.85      9.28 o
   2   1   9     1409.52     1296.26     15.78 o
   3   1   9        2.24        6.74      2.15 o
   4   1   9      215.84      224.36      5.53 o
   5   1   9     5847.33     5902.96     69.06 o
   6   1   9     1209.55     1036.87     14.25 o
   7   1   9      144.60      176.16      5.82 o
   8   1   9      827.23      788.31     14.42 o
   9   1   9        7.54        3.41      3.01 o
  10   1   9      264.81      217.60      8.85 o
  11   1   9       72.78       62.07      6.68 o
  12   1   9      662.75      669.10     17.58 o
  13   1   9     1227.61     1159.73     25.75 o
  14   1   9      716.71      620.33     17.93 o
  15   1   9      350.76      336.81     14.15 o
  16   1   9        5.68       -7.46      7.46 o
  17   1   9      137.79      144.98     11.19 o
  18   1   9        6.72       -4.06      8.61 o
   0   2   9     1608.22     1666.69     29.82 o
   1   2   9     1081.03     1146.99     15.23 o
   2   2   9      971.21     1166.63     24.89 o
   3   2   9     3296.65     3819.43     42.76 o
   4   2   9     2547.35     2900.56     35.21 o
   5   2   9      259.38      240.61      6.10 o
   6   2   9     6164.42     6281.36     78.74 o
   7   2   9     1186.41     1157.91     17.06 o
   8   2   9       13.85       14.29      3.41 o
   9   2   9      836.71      826.17     20.39 o
  10   2   9      318.19      296.46     11.71 o
  11   2   9      883.72      849.99     25.63 o
  12   2   9        9.34       11.94      5.97 o
  13   2   9        3.24       -2.92      6.15 o
  14   2   9       93.87       86.85      8.32 o
  15   2   9       37.60       36.12      7.85 o
  16   2   9        3.26       -2.59      7.43 o
  17   2   9       44.80       35.45      8.84 o
  18   2   9       36.69       30.91      9.39 o
   1   3   9     1540.15     1457.91     18.99 o
   2   3   9       16.59       51.48      4.58 o
   3   3   9     3482.99     3834.55     45.88 o
   4   3   9       62.66       99.40      5.88 o
   5   3   9     1350.04     1317.33     20.84 o
   6   3   9     1348.12     1446.93     18.02 o
   7   3   9       12.36        7.67      2.70 o
   8   3   9      231.17      242.71      6.05 o
   9   3   9       79.46       92.73      5.83 o
  10   3   9     1785.06     1642.41     25.58 o
  11   3   9      275.41      263.18     15.79 o
  12   3   9      831.79      785.38     19.24 o
  13   3   9      507.72      469.91     14.65 o
  14   3   9        0.21       -6.34      6.34 o
  15   3   9      182.21      182.82     10.36 o
  16   3   9        9.19       11.02      7.64 o
  17   3   9      192.73      212.25     12.20 o
  18   3   9        2.17       -8.10      8.10 o
   0   4   9      594.44      764.35     16.20 o
   1   4   9       15.83       31.56      2.87 o
   2   4   9     1155.63     1025.77     13.48 o
   3   4   9      781.68      909.26     13.25 o
   4   4   9      117.26      114.58      5.08 o
   5   4   9      786.96      787.69     11.84 o
   6   4   9       63.34       93.95      4.10 o
   7   4   9       74.53       81.16      3.73 o
   8   4   9       82.91       72.46      3.86 o
   9   4   9        3.78       10.07      3.36 o
  10   4   9      317.31      287.61      8.05 o
  11   4   9      418.24      430.70     17.04 o
  12   4   9      131.82      146.46      8.17 o
  13   4   9        1.55        2.68      5.63 o
  14   4   9        1.08        1.14      5.95 o
  15   4   9       28.95       31.88     12.34 o
  16   4   9       15.71       30.73      8.23 o
  17   4   9        4.66        9.25      7.88 o
  18   4   9        0.66       -3.28     11.33 o
   1   5   9       35.45       10.25      2.86 o
   2   5   9      282.78      286.96      6.16 o
   3   5   9     1096.43     1116.40     15.95 o
   4   5   9      392.38      335.83      7.83 o
   5   5   9      674.53      707.61     11.29 o
   6   5   9      593.57      564.26      9.99 o
   7   5   9      173.07      197.80      6.21 o
   8   5   9      660.39      586.59     11.06 o
   9   5   9       24.59       19.87      3.60 o
  10   5   9      689.95      698.02     14.44 o
  11   5   9        5.88       19.44      7.37 o
  12   5   9      231.18      244.84     14.17 o
  13   5   9       27.94       36.55      5.99 o
  14   5   9       11.93        6.10      5.89 o
  15   5   9       56.56       41.54     11.39 o
  16   5   9        0.16       -1.29     10.53 o
  17   5   9       33.82       49.17     12.68 o
   0   6   9       21.82       12.89      7.13 o
   1   6   9       96.80      107.10      5.47 o
   2   6   9        5.61       13.15      3.29 o
   3   6   9      928.81      942.00     14.45 o
   4   6   9      161.67      172.31      5.69 o
   5   6   9      211.57      241.87      7.42 o
   6   6   9     1485.64     1332.39     20.53 o
   7   6   9      143.04      137.97      6.68 o
   8   6   9       22.75       22.75      5.44 o
   9   6   9        0.33       -2.09      4.22 o
  10   6   9       56.82       48.37      7.75 o
  11   6   9       84.30      100.73      9.50 o
  12   6   9        9.38       11.17      9.99 o
  13   6   9        0.22        2.69      9.37 o
  14   6   9       83.33       85.75     11.96 o
  15   6   9       62.34       73.07     12.19 o
  16   6   9       35.54       24.11     11.89 o
  17   6   9        1.52      -11.31     11.31 o
   1   7   9     1416.89     1314.01     20.50 o
   2   7   9      163.48      181.48      6.98 o
   3   7   9       60.76       56.50      5.66 o
   4   7   9        4.05        0.57      4.67 o
   5   7   9       13.87       12.78      5.42 o
   6   7   9      621.31      611.55     13.86 o
   7   7   9       19.05       18.81      5.41 o
   8   7   9       89.83       85.94      7.07 o
   9   7   9        0.88        4.04      4.85 o
  10   7   9      173.08      204.95      8.51 o
  11   7   9       17.95       27.05      5.56 o
  12   7   9       74.51       85.55     11.66 o
  13   7   9       28.37       20.51     10.42 o
  14   7   9       49.59       61.24     12.03 o
  15   7   9        0.32       -4.56     11.13 o
  16   7   9       59.10       56.07     13.37 o
   0   8   9      275.12      308.84     14.32 o
   1   8   9       67.79       70.38      6.86 o
   2   8   9       71.25       50.30      6.07 o
   3   8   9      135.78      120.81      7.36 o
   4   8   9     1116.55     1095.00     20.59 o
   5   8   9      645.12      609.27     14.55 o
   6   8   9      491.09      468.16     13.58 o
   7   8   9        6.40        4.22      5.67 o
   8   8   9      189.60      190.54      8.86 o
   9   8   9      109.24      103.95      9.17 o
  10   8   9      255.61      264.67     10.90 o
  11   8   9       16.65       21.38      7.55 o
  12   8   9       41.60       29.40     10.79 o
  13   8   9        2.48        0.71     10.90 o
  14   8   9        0.01      -10.14     10.83 o
  15   8   9       10.59       -9.59     11.49 o
   1   9   9      251.77      248.95     12.30 o
   2   9   9      403.65      413.18     18.53 o
   3   9   9      194.50      199.23     10.09 o
   4   9   9      502.85      462.95     14.28 o
   5   9   9        2.02       -4.04      5.79 o
   6   9   9      132.43      136.33      8.34 o
   7   9   9       12.03       10.39      6.30 o
   8   9   9        0.96       -6.06      6.06 o
   9   9   9       29.84       15.43      6.61 o
  10   9   9        0.55       -4.08      6.69 o
  11   9   9       19.22       19.58      7.26 o
  12   9   9        3.55        5.52     11.10 o
  13   9   9        1.68      -11.26     11.26 o
  14   9   9       30.74       14.58     12.78 o
   0  10   9     1191.05     1206.39     40.63 o
   1  10   9       43.67       72.65      9.40 o
   2  10   9      157.22      176.28     11.60 o
   3  10   9        6.68       -8.48      8.48 o
   4  10   9        2.78       -9.49     13.39 o
   5  10   9        2.62       -2.76      6.94 o
   6  10   9        7.42        8.74      7.80 o
   7  10   9        1.03       -7.04      7.04 o
   8  10   9        1.20        3.93      7.45 o
   9  10   9       30.89       23.99     10.82 o
  10  10   9        0.04       -7.39      7.39 o
  11  10   9       17.66       19.53      8.63 o
  12  10   9       12.52       -2.51     13.70 o
  13  10   9        0.00       -6.90     11.98 o
   1  11   9      265.70      301.87     14.44 o
   2  11   9        9.78       -8.22      8.22 o
   3  11   9        4.32        1.59      8.80 o
   4  11   9        0.02       -7.93      7.93 o
   5  11   9        2.56        8.67      8.87 o
   6  11   9       12.30       32.65      9.52 o
   7  11   9       11.31       15.22      9.35 o
   8  11   9       81.55       99.61     11.34 o
   9  11   9        1.20        2.73     13.48 o
  10  11   9       13.60       12.31      9.73 o
  11  11   9        0.61       -3.31     10.30 o
   0  12   9       33.64       42.42     14.30 o
   1  12   9        4.83        9.50      9.49 o
   2  12   9       13.15        7.02      9.15 o
   3  12   9        0.33       -9.19      9.19 o
   4  12   9        1.30       -9.38      9.38 o
   5  12   9       20.21       43.82     10.58 o
   6  12   9        6.71       12.19     10.15 o
   7  12   9       69.01       96.36     12.20 o
   8  12   9       82.71      108.85     13.84 o
   9  12   9        6.89       19.16     10.85 o
   1  13   9        7.29       -3.36     11.32 o
   2  13   9        5.89       10.01     10.65 o
   3  13   9       29.90       40.46     11.35 o
   4  13   9        2.16       10.74     10.76 o
   5  13   9       29.56       42.32     11.79 o
   6  13   9        8.31       16.78     11.15 o
   0   0  10     1258.95     1377.27     35.72 o
   1   0  10        3.94        9.25      3.09 o
   2   0  10      976.87      880.08     17.38 o
   3   0  10      783.20      770.10     15.66 o
   4   0  10       14.36       45.63      3.92 o
   5   0  10       21.05       23.20      4.24 o
   6   0  10       29.07       22.32      4.11 o
   7   0  10     4419.55     4298.14     73.43 o
   8   0  10       33.65       21.59      4.41 o
   9   0  10      377.73      361.23     13.84 o
  10   0  10      992.21      941.15     29.67 o
  11   0  10      162.23      166.55     15.45 o
  12   0  10       71.55      101.42     12.66 o
  13   0  10      712.17      670.19     26.27 o
  14   0  10       27.04       30.32     10.27 o
  15   0  10      188.60      168.12     15.30 o
  16   0  10        2.42        6.31     11.35 o
  17   0  10        3.29      -11.07     11.65 o
  18   0  10        0.05        0.96     12.77 o
   1   1  10        4.18        4.66      2.09 o
   2   1  10      727.58      732.66     10.63 o
   3   1  10       10.10       26.92      3.78 o
   4   1  10     6447.46     7450.33     81.61 o
   5   1  10       28.31       12.91      2.47 o
   6   1  10      722.97      777.60     11.52 o
   7   1  10       54.20       69.23      4.76 o
   8   1  10      195.57      157.76      5.32 o
   9   1  10       61.27       60.19      4.09 o
  10   1  10      124.18      116.59      9.18 o
  11   1  10       15.73       12.46      6.09 o
  12   1  10      162.18      170.01      9.25 o
  13   1  10       84.35      102.39      9.74 o
  14   1  10        4.03       12.17      8.16 o
  15   1  10        3.04        2.63      7.34 o
  16   1  10       24.48       34.23      8.49 o
  17   1  10        8.55        6.41      8.63 o
  18   1  10        4.25       -7.88      8.64 o
   0   2  10     1005.50     1099.61     27.50 o
   1   2  10      187.29      235.85      5.29 o
   2   2  10     3168.62     3339.89     37.86 o
   3   2  10     3233.18     2831.23     32.44 o
   4   2  10      137.05      100.86      3.80 o
   5   2  10      317.66      391.89      9.43 o
   6   2  10      134.35      137.60      7.04 o
   7   2  10      650.08      511.85     15.34 o
   8   2  10      546.15      571.15     11.05 o
   9   2  10     3358.78     3201.46     60.36 o
  10   2  10      726.71      727.44     15.80 o
  11   2  10      484.00      444.03     14.09 o
  12   2  10      108.95      114.47      8.90 o
  13   2  10      753.86      779.49     19.92 o
  14   2  10        0.11        0.60      6.64 o
  15   2  10      200.81      179.04     10.73 o
  16   2  10       59.62       46.96     13.30 o
  17   2  10       12.01        2.65      8.14 o
  18   2  10        2.05       -7.74     10.24 o
   1   3  10      644.64      619.82      9.82 o
   2   3  10     5508.44     6132.90     72.07 o
   3   3  10       35.35       49.95      4.38 o
   4   3  10     1385.30     1371.61     18.35 o
   5   3  10     5819.95     6309.02     74.16 o
   6   3  10     5302.90     5453.98     69.18 o
   7   3  10      101.39      110.05      4.11 o
   8   3  10      258.94      252.92      6.82 o
   9   3  10        9.15        2.92      3.53 o
  10   3  10      124.40      116.50     10.00 o
  11   3  10      480.73      419.50     14.75 o
  12   3  10      148.33      152.06     11.32 o
  13   3  10       34.98       29.50      7.37 o
  14   3  10      218.06      209.51     11.00 o
  15   3  10        0.16       -6.89      7.03 o
  16   3  10       72.44       77.94     11.82 o
  17   3  10        0.88       -0.86      8.02 o
  18   3  10       18.19        9.51     10.19 o
   0   4  10     3847.35     4223.33     71.65 o
   1   4  10      451.58      507.83      8.81 o
   2   4  10      258.29      347.18      6.57 o
   3   4  10     1131.51     1026.14     14.73 o
   4   4  10     2067.00     2013.02     25.84 o
   5   4  10      564.16      518.88     10.32 o
   6   4  10        1.74        3.91      2.92 o
   7   4  10     1655.47     1601.42     23.00 o
   8   4  10        0.07       -1.15      3.66 o
   9   4  10     3075.60     2994.31     40.24 o
  10   4  10      197.79      201.46      8.31 o
  11   4  10      659.32      636.95     17.06 o
  12   4  10       36.36       44.61      7.55 o
  13   4  10        9.25        4.09      6.03 o
  14   4  10        8.97       -5.63      6.06 o
  15   4  10        2.16       -6.54      6.54 o
  16   4  10        0.01        5.80      7.11 o
  17   4  10        7.85        5.31      7.82 o
  18   4  10       18.99       -3.98     13.25 o
   1   5  10      478.40      515.85      9.42 o
   2   5  10      670.51      685.10     11.09 o
   3   5  10      569.84      588.70     11.66 o
   4   5  10        8.98        7.20      2.92 o
   5   5  10      288.87      308.42      7.05 o
   6   5  10      709.01      699.06     14.04 o
   7   5  10       57.79       37.16      5.29 o
   8   5  10       40.14       39.10      4.12 o
   9   5  10       62.22       79.63      5.62 o
  10   5  10      308.91      337.02     10.69 o
  11   5  10       24.37       23.15      5.15 o
  12   5  10       66.54       61.99      6.51 o
  13   5  10        0.41       -4.54      5.54 o
  14   5  10      121.36      110.32      8.23 o
  15   5  10       13.92       -1.10     10.15 o
  16   5  10        0.01      -10.73     10.73 o
  17   5  10        1.86       -7.23     11.27 o
   0   6  10      559.72      586.70     15.31 o
   1   6  10        4.11        5.86      2.90 o
   2   6  10      469.36      508.54      9.44 o
   3   6  10      130.27      154.63      5.50 o
   4   6  10        8.18        3.07      4.58 o
   5   6  10      580.36      588.42     13.02 o
   6   6  10      281.01      254.96      8.72 o
   7   6  10      112.07      109.54      8.66 o
   8   6  10        0.98       -4.38      4.38 o
   9   6  10      297.09      284.01      9.27 o
  10   6  10       99.92       93.70      6.44 o
  11   6  10      470.88      447.98     12.69 o
  12   6  10       24.13       33.02      5.89 o
  13   6  10        1.46       -0.18      9.27 o
  14   6  10       58.90       64.80     13.56 o
  15   6  10        9.97       21.52     14.23 o
  16   6  10       41.55       32.78     12.20 o
  17   6  10        0.05        1.61     12.12 o
   1   7  10     2766.09     2689.02     37.20 o
   2   7  10       44.31       35.30      4.78 o
   3   7  10     1548.79     1591.51     26.26 o
   4   7  10       69.45       64.82      6.10 o
   5   7  10      786.28      742.11     15.79 o
   6   7  10     1017.11      965.68     18.64 o
   7   7  10       31.59       22.04      5.45 o
   8   7  10       39.74       52.58      5.96 o
   9   7  10      241.94      231.64      8.99 o
  10   7  10      248.86      225.54      9.69 o
  11   7  10        6.84        5.82      5.42 o
  12   7  10       33.54       46.71      6.38 o
  13   7  10       12.02       -4.49      9.98 o
  14   7  10        5.88       14.21     10.69 o
  15   7  10       28.71       40.11     14.54 o
  16   7  10        0.11        8.28     12.57 o
   0   8  10      212.33      196.49     11.76 o
   1   8  10       12.58       -1.48      5.74 o
   2   8  10        8.29        3.69      5.40 o
   3   8  10      578.32      536.85     13.52 o
   4   8  10       52.66       75.28      7.00 o
   5   8  10     1708.10     1555.36     26.88 o
   6   8  10       80.90       91.96      7.31 o
   7   8  10      347.68      343.25     11.38 o
   8   8  10       68.13       72.48      7.01 o
   9   8  10      205.26      220.80      9.65 o
  10   8  10        0.29        1.49      6.17 o
  11   8  10      171.21      206.18     10.66 o
  12   8  10        2.51        2.30     10.52 o
  13   8  10       35.95       63.39     13.21 o
  14   8  10       38.04       19.67     12.14 o
  15   8  10       61.02       58.33     13.68 o
   1   9  10      734.22      638.44     18.79 o
   2   9  10        1.70        1.37      6.32 o
   3   9  10      256.57      238.29     10.76 o
   4   9  10        0.00       -5.17      6.33 o
   5   9  10       24.64       24.51      6.73 o
   6   9  10       28.83       30.11      6.68 o
   7   9  10        2.47       -2.58      6.02 o
   8   9  10       55.48       59.63      7.36 o
   9   9  10      110.42      114.57      8.44 o
  10   9  10        1.11        1.74      7.01 o
  11   9  10       13.33        3.21      7.44 o
  12   9  10        0.01       -3.42     11.27 o
  13   9  10        0.73        3.66     11.65 o
  14   9  10        0.00      -13.66     13.66 o
   0  10  10      321.25      322.91     20.47 o
   1  10  10       10.31       17.86      9.07 o
   2  10  10       19.71       12.79      8.39 o
   3  10  10        9.78       10.96      7.95 o
   4  10  10       63.77       56.41      9.31 o
   5  10  10       96.23       82.16      8.80 o
   6  10  10        6.22        7.03      7.45 o
   7  10  10       92.41      109.85     10.66 o
   8  10  10       50.59       83.36     10.45 o
   9  10  10       22.39       15.13      8.13 o
  10  10  10       11.96        3.89      7.92 o
  11  10  10       69.09       74.09     19.53 o
  12  10  10        0.66      -13.57     13.57 o
  13  10  10       37.40       43.69     28.89 o
   1  11  10       71.85       75.38     10.18 o
   2  11  10        6.38       20.57      8.70 o
   3  11  10        7.89        6.82      8.65 o
   4  11  10       10.99        4.68      8.64 o
   5  11  10        6.68       18.39      9.13 o
   6  11  10        2.92        2.87      9.06 o
   7  11  10        2.19       -2.68      9.09 o
   8  11  10        1.95       12.01      9.65 o
   9  11  10       13.68        2.50      9.60 o
  10  11  10       15.35       28.22     10.02 o
  11  11  10       23.90       29.57     14.74 o
   0  12  10        0.61      -12.92     12.92 o
   1  12  10        5.30       -0.38      9.48 o
   2  12  10        4.11       -6.42     14.00 o
   3  12  10       12.51       12.37      9.72 o
   4  12  10        0.32       -6.60      9.43 o
   5  12  10        1.41       -9.29      9.29 o
   6  12  10        2.30       -5.78      9.92 o
   7  12  10        0.52       -6.85     10.08 o
   8  12  10        4.79       11.46     10.91 o
   9  12  10       12.90       24.30     12.31 o
   1  13  10        4.00        4.81     10.58 o
   2  13  10        3.08        3.04     10.46 o
   3  13  10       25.57       26.06     11.45 o
   4  13  10        0.44      -11.82     11.82 o
   5  13  10       13.59       13.02     11.34 o
   6  13  10        0.01       13.52     11.34 o
   1   1  11     3184.86     3087.12     37.39 o
   2   1  11      933.03     1005.83     13.93 o
   3   1  11      497.14      426.39      7.52 o
   4   1  11     1587.07     1638.12     21.24 o
   5   1  11      308.07      286.37     10.22 o
   6   1  11      295.15      272.64      6.23 o
   7   1  11      527.85      554.08     12.33 o
   8   1  11       11.65       23.87      3.23 o
   9   1  11      241.86      248.07      8.83 o
  10   1  11     1207.69     1143.03     21.58 o
  11   1  11     1607.77     1557.98     31.40 o
  12   1  11        5.98        2.10      6.41 o
  13   1  11      463.08      459.11     15.23 o
  14   1  11      164.94      155.08     10.04 o
  15   1  11      462.24      489.43     16.77 o
  16   1  11        5.73        1.37      8.06 o
  17   1  11      263.56      287.78     14.37 o
  18   1  11        1.98       -6.26      8.72 o
   0   2  11     5802.71     5674.71     94.60 o
   1   2  11      198.97      191.30      5.16 o
   2   2  11     1076.24     1195.65     16.19 o
   3   2  11      234.10      249.02      5.81 o
   4   2  11     5608.55     5738.15     63.62 o
   5   2  11       18.26       10.67      3.60 o
   6   2  11      245.34      192.27      7.42 o
   7   2  11      119.78      120.60      4.81 o
   8   2  11       99.59      109.27      5.81 o
   9   2  11      529.05      540.29     10.77 o
  10   2  11        2.69        4.10      4.82 o
  11   2  11      118.06      127.76     14.12 o
  12   2  11      163.87      178.36     11.47 o
  13   2  11      206.60      182.04     10.22 o
  14   2  11        0.23       -6.71      6.71 o
  15   2  11        3.37        2.04      7.29 o
  16   2  11       83.90       89.77      9.74 o
  17   2  11       28.79       25.17      8.85 o
  18   2  11       17.28       27.01      9.70 o
   1   3  11    10810.68    11323.90    130.91 o
   2   3  11      809.82      860.13     17.08 o
   3   3  11     1090.39      942.29     12.70 o
   4   3  11       11.45        7.21      2.79 o
   5   3  11     7805.08     7726.22     90.40 o
   6   3  11       10.50       18.85      3.46 o
   7   3  11       83.43       87.58      4.03 o
   8   3  11        1.61       12.32      3.79 o
   9   3  11     1904.51     1925.43     27.30 o
  10   3  11       19.02       12.22      5.15 o
  11   3  11      190.18      186.41      9.63 o
  12   3  11      202.78      184.01     10.02 o
  13   3  11      411.37      421.10     14.59 o
  14   3  11        7.32       -0.81      7.00 o
  15   3  11      274.29      265.71     12.88 o
  16   3  11        8.82        2.62      7.76 o
  17   3  11      137.21      178.51     11.97 o
  18   3  11        0.01       -2.16      8.48 o
   0   4  11     1169.79     1132.21     22.62 o
   1   4  11       45.01       31.41      3.08 o
   2   4  11       81.96       76.88      4.13 o
   3   4  11      854.33      943.16     14.04 o
   4   4  11      201.92      266.16      6.64 o
   5   4  11      667.61      704.10     16.56 o
   6   4  11       26.45       52.65      3.82 o
   7   4  11       82.76       93.24      5.89 o
   8   4  11      716.12      750.37     13.29 o
   9   4  11      187.84      199.73      7.71 o
  10   4  11      477.16      438.55     12.33 o
  11   4  11      241.48      241.94     12.74 o
  12   4  11       54.27       46.94      6.82 o
  13   4  11      100.79       95.04     13.81 o
  14   4  11        9.67       10.82      6.95 o
  15   4  11       31.35       31.70     10.82 o
  16   4  11        2.30       -2.13      8.49 o
  17   4  11        2.01        3.72      7.91 o
   1   5  11     5168.18     5113.58     61.24 o
   2   5  11      283.57      329.52      9.07 o
   3   5  11      934.19      954.79     21.66 o
   4   5  11        0.05       -2.05      3.01 o
   5   5  11      396.67      403.40      9.15 o
   6   5  11      317.51      328.96      8.50 o
   7   5  11      157.66      161.12      6.18 o
   8   5  11      573.09      569.73     13.35 o
   9   5  11       16.14       13.06      4.71 o
  10   5  11      386.40      347.55     12.37 o
  11   5  11       10.97       11.23      5.16 o
  12   5  11       64.97       76.37      7.11 o
  13   5  11       62.38       59.29      7.22 o
  14   5  11       50.83       42.50      7.15 o
  15   5  11       92.14      106.20     13.11 o
  16   5  11       13.39       -6.48     10.65 o
  17   5  11       77.34       85.12     13.99 o
   0   6  11      366.44      354.29     11.83 o
   1   6  11        0.43        8.21      3.25 o
   2   6  11        7.60        0.98      3.31 o
   3   6  11      730.15      653.04     13.07 o
   4   6  11        1.98        2.79      3.62 o
   5   6  11      498.14      509.48     15.97 o
   6   6  11        1.19       -4.49      4.49 o
   7   6  11        0.60       -4.46      4.46 o
   8   6  11      163.87      142.73      6.98 o
   9   6  11       42.64       45.40      6.99 o
  10   6  11       11.56       12.83      5.31 o
  11   6  11       12.60        9.25      5.41 o
  12   6  11       81.22       73.08      7.18 o
  13   6  11        0.95        4.68      7.12 o
  14   6  11        3.12      -10.12     10.12 o
  15   6  11        0.64        5.09     11.24 o
  16   6  11        0.38      -10.42     11.52 o
   1   7  11     1450.18     1407.39     22.08 o
   2   7  11      370.29      411.33     10.39 o
   3   7  11      813.99      802.13     16.35 o
   4   7  11      170.92      172.48      7.95 o
   5   7  11     1018.20     1049.17     19.84 o
   6   7  11      371.79      387.52     11.34 o
   7   7  11        1.88       -5.75      8.10 o
   8   7  11       84.79       84.00      6.65 o
   9   7  11        9.29        1.95      5.99 o
  10   7  11      100.08       81.09      7.11 o
  11   7  11       15.68       13.17      5.82 o
  12   7  11        1.64       16.78      6.35 o
  13   7  11      151.37      137.32     18.59 o
  14   7  11        1.39        0.28     10.79 o
  15   7  11       44.77       42.79     13.02 o
  16   7  11        1.85        2.57     12.54 o
   0   8  11     1013.81      889.82     25.28 o
   1   8  11      111.80      100.53      8.00 o
   2   8  11      104.55      105.49      8.25 o
   3   8  11       40.21       34.71      6.44 o
   4   8  11      173.19      149.79      8.20 o
   5   8  11      177.61      150.27      8.50 o
   6   8  11       17.33       10.98      6.86 o
   7   8  11       75.03       70.07      7.13 o
   8   8  11       27.78       16.97      6.00 o
   9   8  11       18.41       15.44      6.13 o
  10   8  11        0.24       -2.87      6.20 o
  11   8  11      116.68      120.34      8.67 o
  12   8  11       11.18       10.80     10.99 o
  13   8  11       15.56        4.08     10.85 o
  14   8  11        0.43       -7.91     11.21 o
  15   8  11        0.64        8.24     12.65 o
   1   9  11      101.24       93.80      9.57 o
   2   9  11       67.44       44.05      7.38 o
   3   9  11      106.36      114.98      8.79 o
   4   9  11       50.85       68.25      7.98 o
   5   9  11       17.07       33.62      7.37 o
   6   9  11        7.58        7.31      6.43 o
   7   9  11        0.92        3.97      6.42 o
   8   9  11        0.01       -0.62      6.24 o
   9   9  11       37.34       51.25      7.51 o
  10   9  11       17.83        7.14      7.12 o
  11   9  11        0.05       -4.63      7.61 o
  12   9  11        0.50       -4.84     11.49 o
  13   9  11       72.63       69.57     14.24 o
  14   9  11        4.55       -1.71     12.40 o
   0  10  11      729.90      685.81     57.10 o
   1  10  11       17.42       15.45      8.56 o
   2  10  11      190.29      160.76     11.46 o
   3  10  11        0.48       -1.30      7.99 o
   4  10  11        5.23       -6.56      7.77 o
   5  10  11       56.00       66.33      8.78 o
   6  10  11        8.70       -1.24      7.56 o
   7  10  11       57.11       57.49      8.68 o
   8  10  11        4.50        3.53      7.57 o
   9  10  11        0.16       -4.39      7.63 o
  10  10  11        1.94       -8.53      8.53 o
  11  10  11        1.32       -8.52      8.52 o
  12  10  11        0.35       -0.42     12.90 o
   1  11  11       14.05        1.92      8.21 o
   2  11  11        0.18       -1.85      8.68 o
   3  11  11       77.38       65.38     10.41 o
   4  11  11       33.92       25.34     10.45 o
   5  11  11        7.63       17.52      9.47 o
   6  11  11        1.27       -8.74      9.20 o
   7  11  11        1.38        7.00      9.49 o
   8  11  11        3.53       17.51      9.65 o
   9  11  11        3.23        5.04     10.93 o
  10  11  11        4.35       -1.07     17.74 o
  11  11  11        1.24      -10.12     10.12 o
   0  12  11        2.28        1.70     13.52 o
   1  12  11        0.05       -0.31      9.52 o
   2  12  11       18.22       18.03     10.13 o
   3  12  11        2.79        4.35      9.67 o
   4  12  11       13.04       14.83     10.02 o
   5  12  11        0.12       -3.35     13.18 o
   6  12  11        0.27        1.32     10.26 o
   7  12  11       24.24       31.26     11.23 o
   8  12  11       12.33       33.57     11.24 o
   9  12  11       52.38       70.69     16.82 o
   1  13  11       11.34       18.60     10.83 o
   2  13  11        4.91        3.59     10.72 o
   3  13  11       23.45       23.46     11.75 o
   4  13  11        2.59        4.60     10.93 o
   5  13  11        0.52       -6.02     17.84 o
   6  13  11       33.38       51.68     12.22 o
   0   0  12     1593.50     1517.49     39.62 o
   1   0  12     2754.44     3173.27     54.48 o
   2   0  12     5164.09     5237.00     87.57 o
   3   0  12       43.29       49.56      4.47 o
   4   0  12      226.76      232.58      7.90 o
   5   0  12     7416.71     7032.88    116.39 o
   6   0  12      178.43      212.37     18.92 o
   7   0  12     1459.79     1425.75     35.58 o
   8   0  12      382.39      358.77     12.65 o
   9   0  12     5272.15     4935.02     97.29 o
  10   0  12     2261.27     2148.38     57.46 o
  11   0  12     2402.40     2438.69     64.59 o
  12   0  12     1041.43     1056.89     34.35 o
  13   0  12      130.05      158.41     14.15 o
  14   0  12      513.60      545.07     24.59 o
  15   0  12      110.61      107.71     13.98 o
  16   0  12      261.70      259.62     19.36 o
  17   0  12        1.93      -10.22     27.27 o
  18   0  12       27.05       30.28     14.00 o
   1   1  12      904.48     1041.48     23.73 o
   2   1  12     7363.47     7856.60     91.52 o
   3   1  12      685.83      700.26     12.03 o
   4   1  12      252.57      279.39     14.95 o
   5   1  12      406.71      364.34      7.82 o
   6   1  12      224.24      225.23      5.89 o
   7   1  12        0.09        0.39      2.75 o
   8   1  12     1499.66     1475.07     22.94 o
   9   1  12       13.14        9.79      4.75 o
  10   1  12       78.91       94.07      7.49 o
  11   1  12        5.26        5.54      6.00 o
  12   1  12      214.30      231.72     10.98 o
  13   1  12       34.12       40.54      7.56 o
  14   1  12        0.98       15.97      7.25 o
  15   1  12       36.70       41.38      8.51 o
  16   1  12       29.02       42.16      9.14 o
  17   1  12       15.21       16.38     10.98 o
  18   1  12        1.01       -1.65      9.14 o
   0   2  12     3648.21     3678.06     62.79 o
   1   2  12      101.25      143.57      4.61 o
   2   2  12     1028.20      893.26     13.01 o
   3   2  12     2209.84     2233.10     28.19 o
   4   2  12      228.42      232.25      5.74 o
   5   2  12        0.42       -2.36      4.11 o
   6   2  12       12.70       28.78      3.64 o
   7   2  12      441.09      438.05      8.50 o
   8   2  12       61.93       71.68      4.57 o
   9   2  12     2096.45     1987.94     33.76 o
  10   2  12        1.06       -0.76      4.91 o
  11   2  12     1477.04     1273.81     35.49 o
  12   2  12      473.83      423.89     14.39 o
  13   2  12      286.07      284.17     13.66 o
  14   2  12      311.87      309.51     13.58 o
  15   2  12       14.56        0.24      8.74 o
  16   2  12      167.47      182.81     11.92 o
  17   2  12        8.00       11.92      8.99 o
  18   2  12        7.91        6.31      9.17 o
   1   3  12       98.30       88.00      5.21 o
   2   3  12     2609.76     2784.96     45.60 o
   3   3  12      877.88      950.40     13.01 o
   4   3  12     8160.72     8793.63    102.63 o
   5   3  12      301.69      337.89      8.48 o
   6   3  12      161.94      207.48      6.65 o
   7   3  12       76.87       89.63      6.36 o
   8   3  12     2212.47     2359.86     32.59 o
   9   3  12     1323.16     1328.46     27.35 o
  10   3  12     1430.48     1300.50     24.47 o
  11   3  12        7.21        4.53      6.00 o
  12   3  12      260.26      285.40     12.06 o
  13   3  12       54.67       48.87      9.45 o
  14   3  12       76.68       55.71      8.36 o
  15   3  12      185.45      164.60     10.66 o
  16   3  12       46.41       38.48      8.91 o
  17   3  12        9.73       21.67      8.92 o
  18   3  12        6.46        3.36      9.10 o
   0   4  12     1224.52     1258.13     24.83 o
   1   4  12      583.30      519.00      9.32 o
   2   4  12     3299.25     3119.38     41.42 o
   3   4  12      422.21      416.94      8.36 o
   4   4  12      324.76      352.34      7.62 o
   5   4  12     2607.18     2624.08     33.20 o
   6   4  12      249.10      260.01      9.90 o
   7   4  12      523.56      524.49     10.64 o
   8   4  12      100.22       92.77      5.94 o
   9   4  12        3.23        4.58      4.77 o
  10   4  12       25.60       25.43      8.40 o
  11   4  12        0.20        6.94      5.85 o
  12   4  12       49.55       61.47      7.43 o
  13   4  12      190.31      183.42     10.45 o
  14   4  12       50.01       46.22      7.98 o
  15   4  12       70.30       79.10     11.45 o
  16   4  12       23.26       27.51      8.42 o
  17   4  12        1.91       -7.86      7.86 o
   1   5  12     1405.23     1418.19     19.77 o
   2   5  12       46.29       60.39      3.94 o
   3   5  12      113.88       99.30      5.44 o
   4   5  12       22.01       18.01      3.50 o
   5   5  12       18.40       26.28      4.06 o
   6   5  12       71.58       73.56      5.39 o
   7   5  12        1.82       12.85      4.76 o
   8   5  12     1921.36     1887.33     30.14 o
   9   5  12      192.75      197.31      8.05 o
  10   5  12       14.94        1.98      5.79 o
  11   5  12       97.16       99.41      7.73 o
  12   5  12       24.40       17.34      6.44 o
  13   5  12      104.50      110.60      8.39 o
  14   5  12        0.95       -6.52      6.52 o
  15   5  12       16.61       10.83      7.21 o
  16   5  12        3.18      -11.00     11.00 o
  17   5  12        0.23       -1.44     15.21 o
   0   6  12     2605.75     2566.03     46.73 o
   1   6  12       81.50       89.87      4.81 o
   2   6  12       68.20       74.35      4.53 o
   3   6  12      517.20      479.02     11.42 o
   4   6  12      514.08      487.12     10.75 o
   5   6  12      158.74      153.36      7.16 o
   6   6  12      700.07      720.93     15.32 o
   7   6  12       37.23       32.16      5.40 o
   8   6  12        5.92       -0.97      4.91 o
   9   6  12      401.22      394.51     11.34 o
  10   6  12        0.09       -2.03      5.12 o
  11   6  12       27.97       39.56      6.14 o
  12   6  12       12.79        2.71      6.16 o
  13   6  12       61.50       68.96     13.05 o
  14   6  12       64.63       77.11     12.82 o
  15   6  12       58.67       43.74     12.29 o
  16   6  12        8.90       12.01     12.15 o
   1   7  12       19.36       11.86      4.98 o
   2   7  12       93.57      106.24      6.33 o
   3   7  12      793.45      734.87     18.47 o
   4   7  12      151.99      120.65      7.42 o
   5   7  12       11.25       -0.37      5.56 o
   6   7  12      359.08      316.12     10.64 o
   7   7  12       69.48       71.26      6.56 o
   8   7  12       23.98       15.22      5.65 o
   9   7  12       72.79       64.54      6.53 o
  10   7  12        6.08        9.33      6.03 o
  11   7  12       65.75       60.94      6.89 o
  12   7  12        5.49       15.14      6.55 o
  13   7  12        2.32       -3.93     10.36 o
  14   7  12       21.75       14.29     11.44 o
  15   7  12        1.15        8.04     14.34 o
   0   8  12      394.25      366.39     16.31 o
   1   8  12        2.10        7.19      6.19 o
   2   8  12        2.19       -3.55      6.36 o
   3   8  12       20.19       16.50      6.15 o
   4   8  12       34.41       42.76      6.49 o
   5   8  12        7.41        0.70      5.75 o
   6   8  12       41.76       39.56      6.62 o
   7   8  12      107.47       96.64      7.66 o
   8   8  12       12.49        0.42      5.78 o
   9   8  12      190.01      203.17      9.67 o
  10   8  12       31.35       29.68      7.10 o
  11   8  12      120.46      174.91     12.65 o
  12   8  12       30.42       19.01     11.39 o
  13   8  12       22.72       26.56     12.06 o
  14   8  12        5.58        0.83     12.86 o
  15   8  12        0.23        8.89     12.66 o
   1   9  12       21.26       18.33      7.73 o
   2   9  12        6.34        1.94      6.50 o
   3   9  12       79.36       89.67      8.20 o
   4   9  12        2.88       -8.32      9.81 o
   5   9  12       14.34       15.82      7.16 o
   6   9  12       87.18       85.40      7.71 o
   7   9  12       15.29       21.23      8.69 o
   8   9  12        2.29        1.84      6.66 o
   9   9  12        1.63        5.61      6.54 o
  10   9  12        2.65        6.13      9.42 o
  11   9  12       13.45       10.55      8.05 o
  12   9  12        2.33        6.01     11.79 o
  13   9  12       13.10       -8.40     12.57 o
   0  10  12       13.45        7.33     21.72 o
   1  10  12       22.72       17.69     11.82 o
   2  10  12       16.80       19.21      8.50 o
   3  10  12       48.92       46.73     10.06 o
   4  10  12        4.07       12.38      8.42 o
   5  10  12       36.73       37.09      8.12 o
   6  10  12        0.09       -4.46      7.14 o
   7  10  12       49.61       56.59      8.85 o
   8  10  12       10.97       10.03      8.10 o
   9  10  12      155.58      172.92     11.09 o
  10  10  12        0.11       -1.03      8.37 o
  11  10  12      106.61      109.54     12.30 o
  12  10  12       20.73       28.37     22.59 o
   1  11  12        2.00       -0.10      8.73 o
   2  11  12        4.30        5.05      8.77 o
   3  11  12      150.22      164.00     12.43 o
   4  11  12        8.32        5.80      9.19 o
   5  11  12        6.99       16.78     12.29 o
   6  11  12        0.02       -9.15      9.15 o
   7  11  12        1.19       -8.90      8.90 o
   8  11  12        0.52       -7.64     11.38 o
   9  11  12        2.23       15.61     11.40 o
  10  11  12        7.07       -2.98     10.37 o
   0  12  12       20.15       33.83     14.38 o
   1  12  12        3.44        3.24      9.55 o
   2  12  12       50.18       58.26     10.95 o
   3  12  12        3.09        6.11      9.98 o
   4  12  12       21.57       29.69     10.73 o
   5  12  12       79.58       84.08     11.89 o
   6  12  12        7.03       14.72     10.78 o
   7  12  12       61.10       79.13     12.15 o
   8  12  12       17.07       17.97     11.31 o
   1  13  12       12.04        6.11     16.58 o
   2  13  12        0.17        1.37     13.23 o
   3  13  12        9.72        8.21     13.15 o
   4  13  12        2.44       15.24     11.45 o
   5  13  12        0.82       -3.02     11.27 o
   1   1  13       25.28       21.97      3.75 o
   2   1  13      101.63      123.57      5.02 o
   3   1  13       61.72       73.41      3.58 o
   4   1  13     3427.56     3510.92     45.79 o
   5   1  13     2559.14     2542.63     31.75 o
   6   1  13     2804.94     2688.28     33.61 o
   7   1  13      257.09      272.87      6.87 o
   8   1  13     1215.98     1184.37     20.02 o
   9   1  13      123.64      127.30     10.83 o
  10   1  13     1322.12     1262.80     26.84 o
  11   1  13      161.08      128.92      8.70 o
  12   1  13      948.86      862.26     21.56 o
  13   1  13      106.50      102.95      8.88 o
  14   1  13       84.69      104.97      9.63 o
  15   1  13       32.39       44.12      8.77 o
  16   1  13       47.14       51.40      9.39 o
  17   1  13       27.65       36.72      9.57 o
  18   1  13        0.38       -2.19      8.99 o
   0   2  13     5519.75     6039.36    100.86 o
   1   2  13     1746.48     1693.86     22.19 o
   2   2  13      284.15      310.21      7.03 o
   3   2  13      694.69      765.56     12.84 o
   4   2  13        3.43        2.51      2.50 o
   5   2  13      134.09      112.22      4.87 o
   6   2  13      545.77      480.60      8.98 o
   7   2  13     1107.35     1075.26     15.79 o
   8   2  13       47.07       45.01      4.24 o
   9   2  13      266.29      288.51     19.89 o
  10   2  13       83.07       78.86      6.70 o
  11   2  13       66.76       62.63      7.53 o
  12   2  13      442.95      437.94     20.94 o
  13   2  13       65.51       58.53      8.30 o
  14   2  13      104.72       86.55      9.76 o
  15   2  13        0.14       -8.74      8.74 o
  16   2  13       28.24       24.42      9.38 o
  17   2  13       14.44        4.23      8.79 o
  18   2  13        2.36       -8.92      8.92 o
   1   3  13      594.74      587.48      9.96 o
   2   3  13       22.62       35.16      3.60 o
   3   3  13      559.51      474.11      9.10 o
   4   3  13     1347.10     1196.23     17.06 o
   5   3  13      922.87     1094.01     17.84 o
   6   3  13     1367.90     1448.60     20.01 o
   7   3  13       64.09       82.91      4.80 o
   8   3  13       54.83       73.87     10.31 o
   9   3  13        0.14       -1.77      5.18 o
  10   3  13      229.73      245.57      9.77 o
  11   3  13       23.20       17.21      6.35 o
  12   3  13      178.26      200.52     10.97 o
  13   3  13      126.44      139.46      9.86 o
  14   3  13      197.15      204.02     20.09 o
  15   3  13        0.19       -4.43      9.22 o
  16   3  13       48.37       52.61      9.65 o
  17   3  13       37.05       52.86      9.83 o
   0   4  13     1310.45     1371.74     27.00 o
   1   4  13      172.49      155.08      5.23 o
   2   4  13        0.50        2.24      2.35 o
   3   4  13        7.38       20.93      3.20 o
   4   4  13       26.48       28.35      3.49 o
   5   4  13      141.98      140.90      5.15 o
   6   4  13      140.18      134.55      6.28 o
   7   4  13        0.46       -3.87      4.31 o
   8   4  13     1136.35     1167.50     20.75 o
   9   4  13      390.52      394.56     10.99 o
  10   4  13      798.67      739.38     16.95 o
  11   4  13       61.50       68.80      7.41 o
  12   4  13      116.97      123.75      8.92 o
  13   4  13        7.94       14.07      8.71 o
  14   4  13      218.95      234.47     25.46 o
  15   4  13        3.34        8.05      9.41 o
  16   4  13        1.04       13.89      8.56 o
  17   4  13        2.02       -8.11      8.11 o
   1   5  13      271.28      247.82      7.11 o
   2   5  13       20.82       15.28      3.39 o
   3   5  13      882.31      904.85     15.35 o
   4   5  13      890.38      883.58     14.04 o
   5   5  13        0.57       -0.25      3.75 o
   6   5  13     1786.19     1706.69     27.62 o
   7   5  13      221.46      237.15      8.56 o
   8   5  13      144.53      155.26      9.12 o
   9   5  13      103.60      101.77      6.67 o
  10   5  13        1.57       -4.07      6.52 o
  11   5  13      178.79      176.79     12.93 o
  12   5  13        3.52        0.40      6.22 o
  13   5  13      101.66       76.33      8.30 o
  14   5  13       14.53        1.25      7.06 o
  15   5  13       33.06       29.41      8.26 o
  16   5  13        1.34       15.29     11.58 o
  17   5  13       40.81       40.11     13.53 o
   0   6  13     4145.65     4134.58     72.13 o
   1   6  13      200.49      261.37      7.73 o
   2   6  13      409.76      421.69     10.47 o
   3   6  13      521.39      466.16     10.80 o
   4   6  13        5.67       -2.62      4.42 o
   5   6  13      196.74      187.70      9.93 o
   6   6  13      173.73      137.36      7.22 o
   7   6  13      197.13      214.41      8.67 o
   8   6  13        8.37        0.05      5.08 o
   9   6  13       85.91       91.32      6.81 o
  10   6  13        0.04       -3.80      5.52 o
  11   6  13       72.22       61.03     12.63 o
  12   6  13        0.28       -2.26      6.11 o
  13   6  13        5.10        3.66      8.22 o
  14   6  13        0.33      -10.36     10.36 o
  15   6  13        8.42        4.90     11.81 o
  16   6  13        5.48        1.88     13.49 o
   1   7  13      559.93      517.90     11.87 o
   2   7  13       17.34       20.04      5.24 o
   3   7  13      335.42      318.03     10.65 o
   4   7  13      128.92       76.33      6.73 o
   5   7  13        8.43       -5.52      5.52 o
   6   7  13        0.68       -5.99      5.99 o
   7   7  13        0.07        2.63      5.70 o
   8   7  13      767.03      733.99     16.44 o
   9   7  13        2.73       -0.20      5.66 o
  10   7  13       50.03       56.69      7.13 o
  11   7  13        0.00       -5.88      5.88 o
  12   7  13       99.83      124.49     13.75 o
  13   7  13        7.78        3.63     10.80 o
  14   7  13       18.15       10.45     11.94 o
  15   7  13       45.23       32.76     12.97 o
   0   8  13     1040.19      879.59     36.52 o
   1   8  13       56.83       50.97      7.22 o
   2   8  13     1946.51     1809.48     33.18 o
   3   8  13      108.39      106.91      7.61 o
   4   8  13        6.49       -5.76      5.76 o
   5   8  13       47.44       28.14      6.49 o
   6   8  13      163.17      138.21      8.34 o
   7   8  13      102.16      108.70      7.91 o
   8   8  13       36.79       24.43      7.35 o
   9   8  13       45.31       44.19      6.88 o
  10   8  13       18.69       19.55      7.21 o
  11   8  13       87.13       94.41     13.19 o
  12   8  13        3.90        3.03      7.41 o
  13   8  13        0.88      -13.14     13.14 o
  14   8  13        3.94       -3.02     12.36 o
   1   9  13       12.16       -5.45      7.67 o
   2   9  13        0.78       -6.38      6.38 o
   3   9  13       53.48       61.86      7.91 o
   4   9  13        1.56        4.10      7.35 o
   5   9  13      281.92      279.14     12.09 o
   6   9  13      302.85      315.41     17.99 o
   7   9  13       83.07       97.83      8.40 o
   8   9  13      396.54      441.23     14.27 o
   9   9  13        7.45        1.08      6.78 o
  10   9  13      165.69      207.10     11.43 o
  11   9  13        1.68        9.04      8.44 o
  12   9  13       30.80       32.02     13.61 o
  13   9  13        0.15       -4.53     15.31 o
   0  10  13       44.24       41.74     12.65 o
   1  10  13       11.08       -7.79      7.79 o
   2  10  13       22.36        7.16      8.09 o
   3  10  13       11.59       10.55      8.23 o
   4  10  13        2.72       -4.19      7.92 o
   5  10  13       82.73       75.81      8.92 o
   6  10  13        2.26      -10.25     10.25 o
   7  10  13       98.65       92.25      9.66 o
   8  10  13        5.53       -0.96      7.87 o
   9  10  13       59.64       59.87     11.22 o
  10  10  13        0.16        6.28      9.02 o
  11  10  13        4.01        3.06     10.15 o
  12  10  13       77.94       86.30     19.18 o
   1  11  13       62.05       65.39     10.66 o
   2  11  13       14.01        6.57      9.10 o
   3  11  13        8.81       -6.78      9.04 o
   4  11  13       49.95       64.56     10.43 o
   5  11  13        2.44       -3.99      9.30 o
   6  11  13        8.11        1.88      9.49 o
   7  11  13       26.44       13.54     10.09 o
   8  11  13       62.29      106.23     12.13 o
   9  11  13        1.84       -3.89     11.14 o
  10  11  13      127.50      162.76     14.85 o
   0  12  13        0.09       -6.57     13.28 o
   1  12  13       11.20        9.18      9.91 o
   2  12  13       17.61        8.95      9.82 o
   3  12  13       78.49       59.66     14.87 o
   4  12  13       21.61       21.81     10.48 o
   5  12  13        5.98       10.53     10.66 o
   6  12  13        0.94       10.85     10.82 o
   7  12  13        2.46       23.47     11.01 o
   8  12  13        6.17        0.97     10.85 o
   1  13  13        1.37        5.19     10.93 o
   2  13  13       19.42       19.52     11.53 o
   3  13  13       14.54        1.37     11.38 o
   4  13  13       12.70       11.76     11.63 o
   0   0  14     2807.28     2210.59     56.44 o
   1   0  14      616.68      746.46     16.50 o
   2   0  14      418.79      493.75     12.47 o
   3   0  14      195.59      248.19      8.62 o
   4   0  14     1206.60     1025.76     20.92 o
   5   0  14      520.89      510.90     12.86 o
   6   0  14        4.58        2.09      2.80 o
   7   0  14      251.69      236.29      8.97 o
   8   0  14      826.08      736.70     20.60 o
   9   0  14        0.62       -5.18      6.10 o
  10   0  14      100.74       82.58     10.69 o
  11   0  14       77.22       75.15     10.76 o
  12   0  14      503.89      441.55     21.08 o
  13   0  14       32.01       23.22     10.40 o
  14   0  14     1134.98     1120.02     38.10 o
  15   0  14       43.22       67.16     13.64 o
  16   0  14      313.84      310.55     21.57 o
  17   0  14       13.73       26.36     14.11 o
  18   0  14       80.31      110.51     16.60 o
   1   1  14     1298.54     1416.21     19.23 o
   2   1  14      672.97      764.61     18.83 o
   3   1  14      435.76      406.58      7.90 o
   4   1  14        0.05        3.78      2.98 o
   5   1  14       46.01       60.21      3.54 o
   6   1  14      183.46      172.09     10.48 o
   7   1  14       73.65       82.34      4.42 o
   8   1  14      541.67      531.39     15.30 o
   9   1  14       51.78       42.09      7.49 o
  10   1  14      355.35      325.12     27.52 o
  11   1  14      261.15      248.34     11.23 o
  12   1  14       28.38       32.10      8.18 o
  13   1  14      112.28      103.84      9.22 o
  14   1  14        3.31       10.85      7.79 o
  15   1  14       19.65       21.66      8.57 o
  16   1  14        1.12        2.48      8.68 o
  17   1  14        8.87        7.27      9.08 o
  18   1  14        0.57        2.31      9.18 o
   0   2  14     1039.79      792.84     19.88 o
   1   2  14      390.76      467.38      8.63 o
   2   2  14     1985.21     2067.99     26.62 o
   3   2  14      179.21      185.63      6.92 o
   4   2  14     2010.44     1837.68     24.11 o
   5   2  14      488.50      477.39      9.12 o
   6   2  14      501.65      562.06     10.15 o
   7   2  14       17.45       26.55      3.74 o
   8   2  14      877.67      867.86     15.02 o
   9   2  14      214.33      190.81     12.76 o
  10   2  14       43.03       34.24      7.12 o
  11   2  14       24.91       12.96      6.47 o
  12   2  14      524.25      540.77     16.58 o
  13   2  14        2.67        4.18      7.17 o
  14   2  14      378.25      405.25     15.70 o
  15   2  14        0.09        5.67      7.99 o
  16   2  14       91.03      100.80     10.81 o
  17   2  14       14.31       20.37      9.32 o
  18   2  14       27.04       18.64      9.89 o
   1   3  14      105.00      111.64      4.58 o
   2   3  14      217.94      169.51      5.36 o
   3   3  14      136.03      153.23      5.80 o
   4   3  14      690.14      784.33     12.69 o
   5   3  14      229.26      246.25      6.79 o
   6   3  14       13.21       10.93      3.40 o
   7   3  14      278.25      244.39     11.06 o
   8   3  14       54.22       44.87      5.37 o
   9   3  14      308.92      278.66     10.25 o
  10   3  14      514.71      526.09     14.33 o
  11   3  14      133.87      118.78      8.83 o
  12   3  14       41.94       31.14      8.93 o
  13   3  14      111.37      122.39      9.81 o
  14   3  14      137.52      153.07     10.74 o
  15   3  14       10.49        5.34      7.98 o
  16   3  14        5.81        5.01      8.48 o
  17   3  14       40.62       28.13      9.57 o
   0   4  14     2593.05     2459.74     44.65 o
   1   4  14       11.19        7.51      3.31 o
   2   4  14     3301.10     3380.90     45.02 o
   3   4  14      600.49      598.02     10.48 o
   4   4  14      116.40      122.44      5.68 o
   5   4  14       97.68       98.05      4.75 o
   6   4  14       36.10       35.46      4.40 o
   7   4  14       30.09       32.87      5.01 o
   8   4  14     2261.45     2049.75     32.29 o
   9   4  14      333.08      288.57     10.60 o
  10   4  14       91.92       90.87      7.84 o
  11   4  14      102.06       87.23      8.16 o
  12   4  14      764.57      811.79     21.11 o
  13   4  14        1.88       -4.38      6.90 o
  14   4  14      202.00      210.19     11.78 o
  15   4  14        4.23       -0.81     12.41 o
  16   4  14      131.74      145.08     11.36 o
  17   4  14        0.08       -3.71      8.40 o
   1   5  14      121.21      130.25      5.46 o
   2   5  14      633.41      656.39     12.73 o
   3   5  14      340.55      314.63      8.78 o
   4   5  14      113.27      122.23      5.86 o
   5   5  14        9.64        0.51      4.21 o
   6   5  14      662.57      653.83     14.47 o
   7   5  14      663.37      611.66     14.06 o
   8   5  14       30.36       23.22      5.58 o
   9   5  14       11.05        9.91      5.92 o
  10   5  14       60.89       74.17      7.15 o
  11   5  14        4.43        1.11      6.11 o
  12   5  14      116.58       96.48      8.76 o
  13   5  14        0.05       -2.47      6.79 o
  14   5  14        0.40        6.69      7.08 o
  15   5  14       67.73       71.34      9.29 o
  16   5  14       12.26       10.29     12.24 o
   0   6  14     3089.45     3008.74     54.49 o
   1   6  14        0.85        9.12      4.23 o
   2   6  14     5106.77     4796.25     62.93 o
   3   6  14        5.39       -3.05      4.62 o
   4   6  14     1651.02     1572.22     26.26 o
   5   6  14      203.28      206.14      8.50 o
   6   6  14       17.48       22.50      5.65 o
   7   6  14      207.61      217.30      9.57 o
   8   6  14        2.34       -2.24      5.32 o
   9   6  14        3.67        1.38      5.39 o
  10   6  14      326.37      303.23     11.76 o
  11   6  14       15.54       14.35      6.58 o
  12   6  14      131.76      124.26     11.65 o
  13   6  14       12.16        5.87      7.23 o
  14   6  14       92.12      119.91     20.86 o
  15   6  14       28.72       17.20     12.20 o
  16   6  14       78.58       86.45     14.88 o
   1   7  14      707.65      705.80     14.39 o
   2   7  14      109.56      105.89      6.49 o
   3   7  14      160.44      151.64      8.14 o
   4   7  14      108.60       85.69      7.32 o
   5   7  14      340.86      311.02     10.82 o
   6   7  14      162.17      167.81      8.45 o
   7   7  14      430.52      378.86     11.91 o
   8   7  14      154.50      152.83      8.33 o
   9   7  14        4.62        3.13      6.53 o
  10   7  14        8.79        1.47      6.18 o
  11   7  14       29.99       18.49     10.62 o
  12   7  14        0.07       -0.27      7.14 o
  13   7  14        0.35       -3.30     10.96 o
  14   7  14        0.05      -10.80     11.26 o
  15   7  14       17.75       -4.45     12.72 o
   0   8  14      459.03      431.28     24.47 o
   1   8  14        0.59        3.86      6.46 o
   2   8  14      121.08      107.04      8.57 o
   3   8  14       93.86       79.04      7.82 o
   4   8  14       59.47       53.72      6.68 o
   5   8  14        4.17       -5.55      5.55 o
   6   8  14       64.17       59.62      7.26 o
   7   8  14       50.05       36.33      6.89 o
   8   8  14       23.87       22.90      6.84 o
   9   8  14       12.60        5.41      6.64 o
  10   8  14        2.37        4.04      6.90 o
  11   8  14        7.51       12.39      7.90 o
  12   8  14        2.98        2.01      8.51 o
  13   8  14        0.26      -10.85     11.56 o
  14   8  14       23.57       18.61     14.18 o
   1   9  14       54.89       47.08      8.68 o
   2   9  14       12.91        7.51      7.84 o
   3   9  14        0.85       -4.89      6.70 o
   4   9  14       48.65       45.72      7.83 o
   5   9  14       21.57       22.86      7.59 o
   6   9  14      180.46      208.14     11.08 o
   7   9  14       15.52       13.97      7.66 o
   8   9  14       67.10       80.28      8.47 o
   9   9  14        6.37       -4.08      7.44 o
  10   9  14       49.59       60.24      8.96 o
  11   9  14        9.82       -2.25      8.44 o
  12   9  14       11.77        3.92     18.52 o
  13   9  14        4.37       -0.68     12.60 o
   0  10  14       18.08      -10.95     10.95 o
   1  10  14        0.05       -4.34      7.81 o
   2  10  14       97.88      103.98     10.71 o
   3  10  14       32.09       26.12      8.68 o
   4  10  14       13.63       16.11      8.98 o
   5  10  14       17.23       15.88      8.78 o
   6  10  14        8.34        0.37      7.78 o
   7  10  14        0.21       -5.38      8.00 o
   8  10  14       21.27       31.67      8.69 o
   9  10  14        0.02       -5.81      9.52 o
  10  10  14       34.55       42.49     10.16 o
  11  10  14        0.50        3.06     10.39 o
  12  10  14        0.51       -0.29     16.63 o
   1  11  14       44.81       28.11      9.92 o
   2  11  14       65.52       59.48     10.61 o
   3  11  14       17.98       10.47      9.55 o
   4  11  14      192.26      195.69     13.46 o
   5  11  14       19.49       19.76      9.76 o
   6  11  14       43.35       38.93     12.53 o
   7  11  14        0.47        4.28      9.94 o
   8  11  14       51.56       89.78     19.66 o
   9  11  14        0.22        9.66     11.38 o
  10  11  14       19.37       23.67     13.24 o
   0  12  14      105.41      161.99     20.42 o
   1  12  14        1.37       -9.51      9.51 o
   2  12  14        0.85       -8.88     10.03 o
   3  12  14       31.62       28.54     11.11 o
   4  12  14        6.23        6.99     10.59 o
   5  12  14        4.81       -4.33     10.42 o
   6  12  14       34.91       35.01     11.76 o
   7  12  14        1.61       -6.91     10.59 o
   8  12  14        2.40      -14.04     14.04 o
   1  13  14        4.05        9.91     11.33 o
   2  13  14        2.06       11.39     15.08 o
   3  13  14        5.03       16.31     11.69 o
   4  13  14        0.15       -7.79     11.18 o
   1   1  15      703.57      856.74     13.16 o
   2   1  15     1200.89     1251.81     17.64 o
   3   1  15       47.10       63.74      3.85 o
   4   1  15      380.53      391.05      7.99 o
   5   1  15        1.16        2.92      2.55 o
   6   1  15     3720.70     3631.18     44.57 o
   7   1  15      356.89      383.71      9.20 o
   8   1  15     4224.75     3931.70     56.34 o
   9   1  15      439.27      396.29     11.99 o
  10   1  15      612.84      611.60     17.18 o
  11   1  15       77.76       80.47      8.26 o
  12   1  15      230.82      199.94     14.85 o
  13   1  15       52.95       66.39      8.91 o
  14   1  15       22.01       23.29     10.08 o
  15   1  15       29.79       35.97      9.17 o
  16   1  15        3.08       -8.32      8.32 o
  17   1  15        3.51       -8.60      8.60 o
   0   2  15        8.72        5.79      4.25 o
   1   2  15      394.43      426.11      8.56 o
   2   2  15        8.34        5.31      2.96 o
   3   2  15      160.82      131.97      4.86 o
   4   2  15       11.92       16.80      4.18 o
   5   2  15       53.34       63.79      4.57 o
   6   2  15       79.59       87.73      4.60 o
   7   2  15       83.77       99.20      6.39 o
   8   2  15      187.41      176.23     10.92 o
   9   2  15      160.19      164.60     10.80 o
  10   2  15      119.32      132.83     12.05 o
  11   2  15      164.86      151.87     14.71 o
  12   2  15       32.75       26.73      7.61 o
  13   2  15       14.41       15.71      7.60 o
  14   2  15        0.01        7.68      7.85 o
  15   2  15       16.70       19.88      8.75 o
  16   2  15       20.83       22.01     10.69 o
  17   2  15       13.61        9.68      9.33 o
   1   3  15     3316.51     3375.99     41.85 o
   2   3  15      579.21      602.58     10.63 o
   3   3  15      172.67      147.29      5.75 o
   4   3  15     1284.60     1270.27     18.04 o
   5   3  15      122.45      130.93      5.18 o
   6   3  15     1101.54     1169.54     18.64 o
   7   3  15      102.63       87.48      5.43 o
   8   3  15     1114.68      986.98     18.41 o
   9   3  15        5.00        2.68      5.48 o
  10   3  15      275.20      256.90     10.26 o
  11   3  15      152.23      155.78      9.62 o
  12   3  15       32.03       22.77      7.38 o
  13   3  15      345.95      346.31     14.10 o
  14   3  15      164.13      203.25     11.90 o
  15   3  15      131.84      161.12     11.58 o
  16   3  15        0.54        7.84      9.46 o
  17   3  15        4.78        7.87      9.20 o
   0   4  15     1243.58     1177.70     25.70 o
   1   4  15      311.12      356.95      8.17 o
   2   4  15     1317.62     1336.52     19.13 o
   3   4  15      257.66      272.79      7.15 o
   4   4  15        9.65       -0.25      4.35 o
   5   4  15      241.32      231.33      7.68 o
   6   4  15      105.80       90.42      5.45 o
   7   4  15      793.43      804.79     16.45 o
   8   4  15      164.75      149.10      7.58 o
   9   4  15      101.82       93.00      9.63 o
  10   4  15        6.25        3.23      5.67 o
  11   4  15      306.88      241.31     13.42 o
  12   4  15       27.12       31.28      7.42 o
  13   4  15        1.08        5.97      7.55 o
  14   4  15       22.98       24.39      8.13 o
  15   4  15        3.64        3.48      8.30 o
  16   4  15       37.92       32.07      9.27 o
  17   4  15        2.50        4.84      9.30 o
   1   5  15       71.62       65.74      6.01 o
   2   5  15      710.40      712.26     13.55 o
   3   5  15     1116.52     1077.63     17.95 o
   4   5  15      982.32     1013.10     17.33 o
   5   5  15       11.07       12.42      4.52 o
   6   5  15     2767.89     2551.61     39.23 o
   7   5  15      821.57      787.28     20.64 o
   8   5  15      829.24      881.29     17.85 o
   9   5  15      522.17      467.79     13.86 o
  10   5  15       65.84       77.97      7.31 o
  11   5  15      298.94      299.39     12.70 o
  12   5  15       31.81       34.58      7.76 o
  13   5  15       28.47       17.39     12.62 o
  14   5  15       60.44       70.03      9.27 o
  15   5  15       10.34       -0.33     11.35 o
  16   5  15        6.20      -11.99     11.99 o
   0   6  15      642.51      563.97     28.18 o
   1   6  15      579.56      622.38     13.00 o
   2   6  15       81.74       94.80      9.14 o
   3   6  15      244.19      216.30      7.81 o
   4   6  15        3.41        3.57      5.53 o
   5   6  15      884.68      843.50     17.56 o
   6   6  15        9.77        8.19      5.51 o
   7   6  15        0.29       -5.31      5.31 o
   8   6  15        6.09       -5.25      5.25 o
   9   6  15        0.00       -0.69      5.91 o
  10   6  15        2.40        2.80      6.26 o
  11   6  15        6.18       -0.26      6.70 o
  12   6  15       28.13       16.11      8.27 o
  13   6  15        0.34        3.17      7.53 o
  14   6  15       22.73       10.01      8.00 o
  15   6  15        0.47       -3.32     12.02 o
  16   6  15        5.41       -2.79     12.93 o
   1   7  15      557.30      581.87     16.77 o
   2   7  15        2.99        3.02      5.14 o
   3   7  15     1433.60     1276.00     23.21 o
   4   7  15      685.98      682.00     15.90 o
   5   7  15      104.18      114.70      7.82 o
   6   7  15      123.44      134.34     10.68 o
   7   7  15       70.64       74.71      7.31 o
   8   7  15      167.77      205.42      9.52 o
   9   7  15       39.99       43.61      7.23 o
  10   7  15      143.87      155.30      9.56 o
  11   7  15       48.96       51.56      8.48 o
  12   7  15      127.52      152.50     10.86 o
  13   7  15        5.07       -7.48      7.48 o
  14   7  15       34.99       53.27     13.62 o
  15   7  15        1.35       -3.44     12.74 o
   0   8  15       64.47       56.45      9.84 o
   1   8  15        6.12        1.37      6.38 o
   2   8  15      130.98      145.19      9.38 o
   3   8  15       30.12       15.88      6.93 o
   4   8  15       42.59       24.71      7.42 o
   5   8  15        4.02       -0.66      6.02 o
   6   8  15        1.97        4.79      6.11 o
   7   8  15       14.65        8.32      8.29 o
   8   8  15       13.86       11.02      6.69 o
   9   8  15        2.76        5.04      7.16 o
  10   8  15       15.51       10.33      7.48 o
  11   8  15        0.18       15.97      8.24 o
  12   8  15        4.29       11.82      8.27 o
  13   8  15       54.97       63.06     14.21 o
  14   8  15        7.72       13.77     13.12 o
   1   9  15       43.18       23.04      8.43 o
   2   9  15        2.92       -3.21      7.49 o
   3   9  15        2.63       -5.48      6.71 o
   4   9  15        1.10       -8.75      9.20 o
   5   9  15       13.02       20.31      7.51 o
   6   9  15       52.67       74.58      8.91 o
   7   9  15        7.24       11.26      8.38 o
   8   9  15       58.53       59.27      8.03 o
   9   9  15        0.31       -7.46      7.46 o
  10   9  15       90.49      108.87     10.11 o
  11   9  15        0.14       -8.35      8.35 o
  12   9  15       54.89       55.46     14.37 o
  13   9  15        4.82      -10.48     13.32 o
   0  10  15      170.04      189.05     27.96 o
   1  10  15        1.29       -8.17      8.17 o
   2  10  15       50.81       36.69      9.86 o
   3  10  15        4.33        8.40      8.41 o
   4  10  15        8.80        5.19      8.91 o
   5  10  15        1.26        2.49      8.98 o
   6  10  15       17.26       22.33      8.39 o
   7  10  15        9.10        7.12      8.46 o
   8  10  15        0.01       -3.51      8.19 o
   9  10  15        3.63        9.37     10.70 o
  10  10  15        8.14       -9.03      9.35 o
  11  10  15        2.92       39.30     11.35 o
   1  11  15        0.63       -1.51      8.89 o
   2  11  15       12.21        8.96     10.08 o
   3  11  15       42.80       56.07     10.74 o
   4  11  15        0.54       -1.67      9.74 o
   5  11  15       15.26       26.89     10.24 o
   6  11  15       27.72       41.52     10.59 o
   7  11  15       41.91       29.66     10.30 o
   8  11  15       41.21       73.68     11.93 o
   9  11  15       24.35       22.06     12.36 o
   0  12  15       28.02        3.18     15.01 o
   1  12  15        0.02        4.75     10.23 o
   2  12  15        1.11        0.54     10.43 o
   3  12  15       16.61       24.50     11.13 o
   4  12  15        0.17       18.03     10.83 o
   5  12  15        0.12       -2.02     10.61 o
   6  12  15        2.45       20.91     11.38 o
   7  12  15        4.57       -7.08     14.20 o
   1  13  15        7.87        6.82     11.54 o
   2  13  15        3.93       -0.18     11.60 o
   3  13  15       15.84        6.54     12.77 o
   0   0  16       14.47       20.11      6.24 o
   1   0  16     7034.52     7031.75    117.57 o
   2   0  16     1462.23     1331.54     26.48 o
   3   0  16      584.53      652.28     15.62 o
   4   0  16     1820.32     1785.92     33.71 o
   5   0  16     1889.27     1903.77     35.71 o
   6   0  16     3270.50     3100.11     54.92 o
   7   0  16     1409.13     1419.38     28.17 o
   8   0  16     4126.10     3768.60     77.00 o
   9   0  16      389.27      387.08     15.30 o
  10   0  16      388.15      375.55     19.24 o
  11   0  16      172.93      156.66     13.80 o
  12   0  16      597.21      537.47     24.02 o
  13   0  16        0.04       11.57     10.64 o
  14   0  16      281.02      298.41     20.22 o
  15   0  16        5.12        6.34     12.22 o
  16   0  16      166.02      182.81     18.34 o
  17   0  16        5.78       -3.49     12.91 o
   1   1  16      838.57      882.03     13.62 o
   2   1  16      736.19      794.99     12.73 o
   3   1  16      218.89      228.38      6.31 o
   4   1  16        1.98        2.54      3.16 o
   5   1  16      121.96      105.63      5.16 o
   6   1  16       18.00       25.58      3.73 o
   7   1  16        6.22        6.60      4.15 o
   8   1  16      464.21      505.19     17.92 o
   9   1  16      207.93      190.65      8.87 o
  10   1  16        1.85        1.35      8.81 o
  11   1  16       16.69       22.11      7.01 o
  12   1  16        3.16        1.43      6.97 o
  13   1  16       96.63       69.20      9.11 o
  14   1  16        6.47        4.51      8.42 o
  15   1  16       54.00       79.48     10.14 o
  16   1  16       68.31       83.29     10.91 o
  17   1  16       12.69       18.44     14.23 o
   0   2  16      968.57      873.11     19.32 o
   1   2  16      170.15      168.48      5.54 o
   2   2  16      275.48      234.96      6.58 o
   3   2  16      559.45      639.74     11.09 o
   4   2  16      137.58      131.55      5.53 o
   5   2  16      325.03      291.81      7.24 o
   6   2  16     1617.15     1581.60     23.69 o
   7   2  16     3069.85     2987.25     40.80 o
   8   2  16     2420.20     2256.48     38.42 o
   9   2  16     1009.51      936.41     20.05 o
  10   2  16       21.00       22.74      6.73 o
  11   2  16      275.67      285.16     12.49 o
  12   2  16      204.60      195.07     11.04 o
  13   2  16       69.35       82.41      9.06 o
  14   2  16      149.48      125.74     10.79 o
  15   2  16       35.67       35.63      9.29 o
  16   2  16      177.99      188.01     14.20 o
  17   2  16        1.32       18.41      9.79 o
   1   3  16       23.31       15.27      4.10 o
   2   3  16       30.50       28.81      3.97 o
   3   3  16      126.15       99.06      5.30 o
   4   3  16       21.81       28.15      3.74 o
   5   3  16       97.88      133.79      7.55 o
   6   3  16      199.31      164.86      6.60 o
   7   3  16      319.12      329.62     10.11 o
   8   3  16      179.88      190.72     12.08 o
   9   3  16      389.68      307.52     11.26 o
  10   3  16        1.93        5.07      5.71 o
  11   3  16       17.30       33.57      7.35 o
  12   3  16       15.11       13.63      7.81 o
  13   3  16       19.19       24.71      8.93 o
  14   3  16       87.25       80.23      9.70 o
  15   3  16        5.05       14.65      8.81 o
  16   3  16       51.93       64.37     10.53 o
  17   3  16       27.63       18.49     10.13 o
   0   4  16     1737.17     1569.44     31.10 o
   1   4  16      201.27      187.11      6.17 o
   2   4  16     1232.60     1217.55     18.02 o
   3   4  16      151.78      138.54      5.46 o
   4   4  16        0.42        0.29      4.07 o
   5   4  16     1328.20     1220.33     19.78 o
   6   4  16       45.83       48.69      5.27 o
   7   4  16     1634.85     1631.25     32.18 o
   8   4  16      918.42      845.18     17.36 o
   9   4  16       64.66       78.28      7.45 o
  10   4  16      124.86      118.09      8.22 o
  11   4  16        4.37       18.28      7.29 o
  12   4  16       75.83       57.99      9.22 o
  13   4  16       24.01       15.31      7.70 o
  14   4  16        5.29        0.74      8.80 o
  15   4  16        0.09       -3.11      8.34 o
  16   4  16      149.02      193.27     12.79 o
   1   5  16      248.34      255.52      7.67 o
   2   5  16       20.22        6.42      3.44 o
   3   5  16      257.59      252.91      8.39 o
   4   5  16      943.70      947.81     16.72 o
   5   5  16       58.31       36.50      5.73 o
   6   5  16       41.37       36.07      6.00 o
   7   5  16       20.05       26.84      6.88 o
   8   5  16      363.34      376.07     11.33 o
   9   5  16       83.01      109.51      7.96 o
  10   5  16        1.25       -0.01      6.09 o
  11   5  16       59.79       51.03      8.08 o
  12   5  16       65.95       63.97      8.51 o
  13   5  16       12.05       -0.01      7.64 o
  14   5  16        6.96       -0.84      8.08 o
  15   5  16        4.19       -2.82      9.35 o
  16   5  16        0.92      -12.56     12.56 o
   0   6  16     1516.85     1681.94     33.97 o
   1   6  16        4.95       -3.91      4.76 o
   2   6  16       71.23       60.00      5.78 o
   3   6  16       41.56       46.17      5.79 o
   4   6  16      245.28      217.51      9.11 o
   5   6  16        2.62        3.62      5.74 o
   6   6  16      125.94      123.10      7.69 o
   7   6  16        0.14        2.17      5.62 o
   8   6  16        2.12       -2.58      5.56 o
   9   6  16       18.88       12.59      6.37 o
  10   6  16      115.73      117.04      8.62 o
  11   6  16        5.16        6.35      7.28 o
  12   6  16        0.18       -7.11      7.11 o
  13   6  16        5.78       16.54      8.36 o
  14   6  16       46.77       45.16      9.06 o
  15   6  16        0.89      -12.01     12.01 o
   1   7  16     1068.12     1006.01     19.74 o
   2   7  16      106.48      132.20      7.94 o
   3   7  16      241.11      261.97     10.06 o
   4   7  16       33.17       36.91      6.71 o
   5   7  16        0.85        4.73      5.92 o
   6   7  16       87.22      100.14      7.80 o
   7   7  16        2.37       -4.48      5.84 o
   8   7  16       64.46       64.58      8.87 o
   9   7  16       12.41        5.84      6.63 o
  10   7  16       28.57       23.13      7.27 o
  11   7  16        1.34       -7.34      7.34 o
  12   7  16       19.20       27.98      8.33 o
  13   7  16        1.25       -0.66      7.83 o
  14   7  16        0.29        5.91     12.72 o
  15   7  16        0.07      -15.69     15.69 o
   0   8  16      141.52      114.65     13.84 o
   1   8  16       21.89       14.64      6.89 o
   2   8  16      168.51      157.72      9.64 o
   3   8  16      110.71       85.03      8.43 o
   4   8  16      293.12      296.61     13.33 o
   5   8  16      268.67      258.10     12.55 o
   6   8  16        6.01        9.12      6.31 o
   7   8  16       99.08      130.37      8.67 o
   8   8  16        3.56        8.99      6.69 o
   9   8  16      128.47      153.16     10.11 o
  10   8  16        1.97       -1.79      7.50 o
  11   8  16      101.96      144.01     12.45 o
  12   8  16       44.04       55.04     13.90 o
  13   8  16       10.86       40.87     13.80 o
  14   8  16        6.89       26.69     14.03 o
   1   9  16       79.10       74.82      9.33 o
   2   9  16        0.19       -4.18      7.80 o
   3   9  16       11.43        4.20      6.94 o
   4   9  16       28.45       42.29      7.97 o
   5   9  16        0.14       -4.14      7.09 o
   6   9  16      165.29      176.50     10.97 o
   7   9  16        0.33        9.98      7.80 o
   8   9  16       51.08       50.75      8.87 o
   9   9  16        0.08       -8.32      8.79 o
  10   9  16       27.43       33.96      8.53 o
  11   9  16        1.69       -0.40      9.12 o
  12   9  16        7.43       12.07      9.59 o
   0  10  16       68.21      105.88     15.64 o
   1  10  16        0.49       -6.09      8.20 o
   2  10  16      154.45      156.00     11.91 o
   3  10  16        4.60       12.72      9.29 o
   4  10  16       90.24       84.11     10.61 o
   5  10  16       27.26       39.92     10.07 o
   6  10  16       70.51       86.17      9.77 o
   7  10  16       51.68       47.69     11.39 o
   8  10  16       33.22       24.02      9.16 o
   9  10  16       38.52       59.79     11.28 o
  10  10  16        1.73        7.60     10.12 o
  11  10  16       47.52       78.64     16.30 o
   1  11  16       35.29       40.69     10.62 o
   2  11  16       72.20       52.08     10.94 o
   3  11  16        0.31       -6.89      9.75 o
   4  11  16        4.43        6.85     10.10 o
   5  11  16       25.16       25.94     10.21 o
   6  11  16       24.01       33.80     11.12 o
   7  11  16        0.62        8.17     10.68 o
   8  11  16       24.10       22.18     12.23 o
   9  11  16       17.90       -0.07     11.85 o
   0  12  16       29.34       -6.47     15.08 o
   1  12  16        7.77       15.39     10.77 o
   2  12  16      108.26      149.10     13.82 o
   3  12  16        6.02        1.05     13.14 o
   4  12  16       52.02       57.95     15.26 o
   5  12  16        0.16       -5.89     11.05 o
   6  12  16       13.52        4.94     11.27 o
   1  13  16       13.68       41.58     12.35 o
   1   1  17        0.60       17.27      3.43 o
   2   1  17     3136.54     3254.35     40.74 o
   3   1  17     1679.14     1490.92     20.76 o
   4   1  17      624.49      650.95     11.39 o
   5   1  17     1182.51     1108.32     17.91 o
   6   1  17       74.90       61.13      4.48 o
   7   1  17     3234.65     3207.92     43.54 o
   8   1  17      279.35      290.18      9.73 o
   9   1  17       23.55       23.65      6.07 o
  10   1  17        1.96        0.58      6.51 o
  11   1  17      490.80      489.22     20.32 o
  12   1  17        3.03       -3.41      7.22 o
  13   1  17      414.33      452.71     16.53 o
  14   1  17        1.80        8.26      8.41 o
  15   1  17      393.35      396.52     17.04 o
  16   1  17        1.69       -6.43      8.95 o
  17   1  17      119.62      128.29     12.97 o
   0   2  17      954.13     1071.41     22.87 o
   1   2  17       36.43       49.33      4.06 o
   2   2  17     1176.87     1101.80     16.55 o
   3   2  17       52.57       49.68      3.98 o
   4   2  17       27.23       23.21      4.87 o
   5   2  17       47.43       44.32      4.07 o
   6   2  17       45.38       34.24      4.86 o
   7   2  17      875.21      883.72     15.75 o
   8   2  17        3.30        6.20      5.72 o
   9   2  17      627.64      544.48     14.89 o
  10   2  17      256.58      250.46     11.64 o
  11   2  17        4.01       -0.95      6.62 o
  12   2  17       28.22       17.58      9.17 o
  13   2  17       16.45        4.10      7.88 o
  14   2  17        2.90        4.76      8.12 o
  15   2  17       76.66       83.36     10.75 o
  16   2  17        4.46       -1.05      9.09 o
  17   2  17       35.67       47.46     10.82 o
   1   3  17     1527.41     1459.62     20.65 o
   2   3  17      711.98      732.98     12.56 o
   3   3  17     1811.71     1696.62     23.35 o
   4   3  17      627.44      658.23     11.67 o
   5   3  17        0.10       -4.14      4.14 o
   6   3  17      745.31      698.21     13.67 o
   7   3  17      150.61      129.33      7.19 o
   8   3  17      297.25      316.47     11.37 o
   9   3  17       12.13       11.98      5.88 o
  10   3  17      120.28       96.22      7.95 o
  11   3  17      268.55      277.69     16.80 o
  12   3  17       30.63       32.85      8.09 o
  13   3  17      112.49      106.74      9.99 o
  14   3  17       13.19       -1.60      8.08 o
  15   3  17      233.89      263.19     14.20 o
  16   3  17        3.86       -1.82      9.10 o
  17   3  17      177.96      219.76     14.40 o
   0   4  17       71.76       73.00     10.42 o
   1   4  17       72.51       72.86      4.81 o
   2   4  17       30.38       15.52      4.02 o
   3   4  17       22.16       18.46      3.89 o
   4   4  17      162.43      155.18      6.83 o
   5   4  17       79.81       89.96      5.94 o
   6   4  17      653.75      652.23     14.71 o
   7   4  17      263.54      233.43      9.23 o
   8   4  17      582.97      516.32     17.09 o
   9   4  17      544.30      434.30     13.56 o
  10   4  17      176.85      190.18      9.73 o
  11   4  17        0.01       -5.92      7.09 o
  12   4  17       63.48       70.71      8.95 o
  13   4  17       25.64       21.07      8.44 o
  14   4  17        0.63       -7.65      7.65 o
  15   4  17        4.98       -8.09      8.09 o
  16   4  17        4.94       10.42      9.05 o
   1   5  17     2070.98     2023.90     27.62 o
   2   5  17     1072.07     1030.47     17.89 o
   3   5  17        4.20        5.18      5.32 o
   4   5  17      224.26      237.32      8.45 o
   5   5  17       73.69       65.27      6.61 o
   6   5  17      155.82      138.34      7.84 o
   7   5  17       30.26       41.08      6.12 o
   8   5  17        1.35       -2.48      5.38 o
   9   5  17       17.75       17.04     10.65 o
  10   5  17        9.13        8.94      6.46 o
  11   5  17      102.89      105.98      9.61 o
  12   5  17      161.67      154.08     10.94 o
  13   5  17        1.30        7.81      7.83 o
  14   5  17       51.31       47.95     18.57 o
  15   5  17      167.22      160.76     13.79 o
  16   5  17      107.88      141.34     12.36 o
   0   6  17       14.91       17.84     12.26 o
   1   6  17      513.40      423.81     11.22 o
   2   6  17      102.23       87.51      6.62 o
   3   6  17      936.10      918.81     17.22 o
   4   6  17       85.02       91.20      7.37 o
   5   6  17      153.38      161.04      8.56 o
   6   6  17      209.24      225.67      9.43 o
   7   6  17      188.98      163.22      8.61 o
   8   6  17      212.05      193.52      9.37 o
   9   6  17       88.77       97.87      8.37 o
  10   6  17       57.82       45.12     10.82 o
  11   6  17       88.60       85.00      9.56 o
  12   6  17        0.07       -7.44      7.44 o
  13   6  17        1.66       -7.76      7.76 o
  14   6  17       36.03       26.11      9.12 o
  15   6  17        7.82        1.98     14.75 o
   1   7  17      536.87      509.65     13.64 o
   2   7  17       34.00       19.76      6.91 o
   3   7  17       94.21       81.34      7.30 o
   4   7  17      398.30      376.36     11.91 o
   5   7  17      210.85      235.32      9.97 o
   6   7  17      401.44      352.30     11.91 o
   7   7  17        9.63        6.03      6.42 o
   8   7  17       59.88       43.90      7.00 o
   9   7  17       13.26       12.57      7.09 o
  10   7  17       11.63       10.73      7.35 o
  11   7  17        5.11       -1.38      7.91 o
  12   7  17        8.05       -3.72      8.00 o
  13   7  17       72.83       93.52     10.44 o
  14   7  17       24.74       25.47     16.48 o
   0   8  17       24.91       19.90     11.35 o
   1   8  17       18.36       10.56      6.82 o
   2   8  17        0.55       -6.62      6.62 o
   3   8  17        3.92       -0.02      6.54 o
   4   8  17       44.95       57.13      8.09 o
   5   8  17       51.17       43.51      7.90 o
   6   8  17       18.74        8.50      6.67 o
   7   8  17       40.17       54.10      7.70 o
   8   8  17       12.74        4.27      6.67 o
   9   8  17       52.48       67.31      8.90 o
  10   8  17        1.07       -7.52      7.52 o
  11   8  17       11.44        5.37      8.77 o
  12   8  17       41.36       40.20     10.08 o
  13   8  17        4.57       27.32     13.78 o
   1   9  17      151.16      164.49     13.39 o
   2   9  17        6.35       -7.64      7.64 o
   3   9  17      124.80      158.35     15.89 o
   4   9  17        7.68        6.25      7.81 o
   5   9  17       11.59        3.56      7.44 o
   6   9  17        0.60        4.64      7.65 o
   7   9  17        5.50       -7.98      7.98 o
   8   9  17        0.31       -2.60     10.26 o
   9   9  17        0.51       -8.72      8.72 o
  10   9  17       47.71       42.08     19.12 o
  11   9  17       38.52       53.31     10.73 o
  12   9  17       76.50       94.35     11.63 o
   0  10  17       59.24       56.61     14.71 o
   1  10  17        1.26       -2.12      8.95 o
   2  10  17        6.04        0.76      9.04 o
   3  10  17       42.84       32.01      9.53 o
   4  10  17        9.30       10.96      9.27 o
   5  10  17       59.59       71.18     11.21 o
   6  10  17        1.47       -2.48      9.01 o
   7  10  17       25.67       29.11      9.06 o
   8  10  17        3.87        8.43      9.68 o
   9  10  17       48.96       61.79     11.25 o
  10  10  17        2.02       10.01     10.15 o
  11  10  17        2.06       11.47     13.01 o
   1  11  17       86.35       85.18     11.49 o
   2  11  17       24.95       45.35     10.86 o
   3  11  17      101.50      103.56     12.44 o
   4  11  17       13.34       22.01     12.19 o
   5  11  17       19.53       -2.14     10.11 o
   6  11  17        0.91       -8.04      9.98 o
   7  11  17        2.73       11.51     10.83 o
   8  11  17        0.05      -11.64     11.64 o
   9  11  17        0.11      -11.92     11.92 o
   0  12  17       29.63       14.58     15.71 o
   1  12  17        0.42        6.50     10.79 o
   2  12  17       10.22       25.57     11.49 o
   3  12  17        0.11        6.79     11.35 o
   4  12  17       11.64       34.42     11.68 o
   5  12  17       21.70       15.97     11.90 o
   6  12  17        3.37       11.06     11.75 o
   0   0  18       53.23       59.22      8.49 o
   1   0  18      134.71      126.50      9.38 o
   2   0  18      222.73      235.23      9.62 o
   3   0  18      220.21      201.31      9.00 o
   4   0  18        1.97       15.96      8.58 o
   5   0  18      825.52      769.11     20.79 o
   6   0  18       17.15        4.40      5.33 o
   7   0  18     3159.13     3055.23     64.53 o
   8   0  18      635.52      646.01     20.51 o
   9   0  18      295.44      334.13     18.33 o
  10   0  18       87.90       67.96     11.62 o
  11   0  18      242.39      234.69     18.24 o
  12   0  18       16.98        6.07     10.92 o
  13   0  18       33.76       29.26     12.19 o
  14   0  18        0.74        4.90     11.12 o
  15   0  18       29.61       21.89     13.26 o
  16   0  18       18.27       15.90     16.94 o
  17   0  18        2.00        4.67     14.13 o
   1   1  18      184.99      192.94      6.28 o
   2   1  18      130.42      150.33      7.05 o
   3   1  18       57.64       50.83      4.45 o
   4   1  18      233.17      216.72      6.68 o
   5   1  18      112.38      106.59      5.22 o
   6   1  18      897.59      836.28     15.15 o
   7   1  18        0.68        6.26      5.12 o
   8   1  18      499.08      492.45     12.45 o
   9   1  18        0.00        0.20      5.53 o
  10   1  18       61.21       52.05      8.13 o
  11   1  18        5.60       -4.63      6.96 o
  12   1  18       31.08       17.96      7.76 o
  13   1  18       10.17       15.48      8.42 o
  14   1  18       34.30       39.10      9.50 o
  15   1  18        2.50        6.29      9.11 o
  16   1  18       21.90       26.94      9.95 o
  17   1  18        0.11        2.72      9.87 o
   0   2  18      580.87      658.73     16.54 o
   1   2  18       69.57       69.79      4.94 o
   2   2  18      255.77      248.94      7.15 o
   3   2  18      651.92      615.42     11.28 o
   4   2  18       66.91       64.15      4.55 o
   5   2  18     4286.35     4275.25     56.62 o
   6   2  18      197.98      188.82      7.28 o
   7   2  18      920.16      917.51     16.43 o
   8   2  18        0.13       -6.46      6.46 o
   9   2  18      337.63      310.08     11.57 o
  10   2  18       23.64       24.04      7.27 o
  11   2  18      186.10      180.71     10.88 o
  12   2  18       12.95       -2.25      7.25 o
  13   2  18       45.02       47.76     13.07 o
  14   2  18        2.24       -8.08      8.08 o
  15   2  18        0.80       -7.88      8.66 o
  16   2  18       10.91       -1.57      9.38 o
  17   2  18        4.44       19.25     10.14 o
   1   3  18      473.76      459.94      9.78 o
   2   3  18      130.89      118.71      5.42 o
   3   3  18        0.04       -0.05      3.63 o
   4   3  18      474.08      479.74     11.08 o
   5   3  18      537.20      517.39     11.60 o
   6   3  18      413.53      383.98     10.40 o
   7   3  18      158.46      156.67      7.69 o
   8   3  18      791.59      662.01     21.85 o
   9   3  18      669.79      604.21     15.87 o
  10   3  18      135.28      115.13      9.37 o
  11   3  18       20.21       24.95      8.18 o
  12   3  18       33.12       31.05      8.35 o
  13   3  18        0.05       -0.88      9.21 o
  14   3  18        0.03       -8.16      8.16 o
  15   3  18        1.56        1.64      8.94 o
  16   3  18        4.22        0.47      9.40 o
   0   4  18     1336.21     1191.16     27.56 o
   1   4  18      216.54      219.82      7.20 o
   2   4  18      122.21      129.72      5.82 o
   3   4  18     2239.59     2096.28     30.60 o
   4   4  18       22.84       14.34      4.89 o
   5   4  18     1615.91     1526.47     24.01 o
   6   4  18       90.44       78.12      6.70 o
   7   4  18      776.50      719.43     20.26 o
   8   4  18       15.76       16.10      6.33 o
   9   4  18      309.67      312.03     11.87 o
  10   4  18        0.90       -6.24      6.24 o
  11   4  18      578.37      585.55     18.50 o
  12   4  18       15.49        8.01      7.87 o
  13   4  18       18.23       10.96      8.42 o
  14   4  18        3.54        2.67      8.58 o
  15   4  18       20.67       24.40      9.68 o
  16   4  18        2.65        7.40      9.29 o
   1   5  18       10.88        9.48      4.52 o
   2   5  18      869.10      829.30     15.79 o
   3   5  18       89.69       69.71      6.20 o
   4   5  18      134.67      100.41      6.57 o
   5   5  18      105.91       85.45      6.98 o
   6   5  18      194.12      190.22      8.81 o
   7   5  18       12.75        4.51      5.74 o
   8   5  18       53.58       32.65      6.86 o
   9   5  18      106.99      141.29      9.12 o
  10   5  18       31.07       35.39      7.46 o
  11   5  18      108.25       89.02      9.98 o
  12   5  18      102.90       91.17     10.18 o
  13   5  18        9.00       -7.55      7.99 o
  14   5  18        6.69       14.57      8.82 o
  15   5  18       15.77        7.77      9.46 o
   0   6  18       63.32       87.00     12.00 o
   1   6  18      418.88      397.01     11.17 o
   2   6  18       59.39       55.20      6.29 o
   3   6  18      511.90      464.79     12.07 o
   4   6  18      176.02      170.79      8.79 o
   5   6  18      959.99      994.88     20.09 o
   6   6  18      542.21      505.57     13.95 o
   7   6  18      919.24      863.07     18.67 o
   8   6  18      130.55      153.89     13.04 o
   9   6  18      203.06      229.65     11.39 o
  10   6  18        3.13       -0.61      6.96 o
  11   6  18      424.11      430.21     16.93 o
  12   6  18        7.36        5.30      8.22 o
  13   6  18      198.71      232.42     13.29 o
  14   6  18       32.17       27.33      9.37 o
  15   6  18       23.52       16.45     13.51 o
   1   7  18      193.43      179.94      9.10 o
   2   7  18      116.69      108.82      8.81 o
   3   7  18        1.00       -0.78      6.38 o
   4   7  18       17.70       16.11      6.56 o
   5   7  18        0.50       -2.49      6.12 o
   6   7  18       38.55       46.23      7.10 o
   7   7  18       69.33       49.28      7.13 o
   8   7  18       16.47        8.78      6.60 o
   9   7  18       19.23       22.56      7.35 o
  10   7  18       88.86       86.79      9.09 o
  11   7  18       11.65        8.59      8.48 o
  12   7  18        0.84        8.75      8.83 o
  13   7  18       75.20       76.69     10.42 o
  14   7  18        0.01       -5.33     13.05 o
   0   8  18        4.31       -2.73     10.70 o
   1   8  18        4.64       -6.22      6.74 o
   2   8  18        0.92       -6.65      6.65 o
   3   8  18        0.26       -6.75      6.75 o
   4   8  18       10.87        6.87      7.13 o
   5   8  18       60.41       77.94      8.69 o
   6   8  18       21.35       13.33      7.48 o
   7   8  18      349.41      378.74     13.34 o
   8   8  18        9.92       14.85      7.72 o
   9   8  18      250.65      254.45     12.90 o
  10   8  18       14.45       12.92      8.17 o
  11   8  18      121.18      155.91     12.34 o
  12   8  18       18.62       30.71      9.95 o
  13   8  18       36.04       40.34     14.50 o
   1   9  18       32.27       32.52      9.54 o
   2   9  18       38.86       13.11      8.65 o
   3   9  18       67.12       64.03      9.71 o
   4   9  18      113.96       98.21      9.58 o
   5   9  18       40.17       38.85     10.86 o
   6   9  18        1.04        2.50      8.01 o
   7   9  18       10.18       -0.87      7.80 o
   8   9  18        1.14       -3.04      8.71 o
   9   9  18        0.02       -0.46      9.32 o
  10   9  18       10.22       23.66      9.93 o
  11   9  18       20.65       19.64     11.25 o
  12   9  18        6.05        4.77     10.91 o
   0  10  18        0.22        5.45     12.70 o
   1  10  18        8.06        5.70      8.91 o
   2  10  18       10.05       18.45      9.27 o
   3  10  18       49.47       45.27     10.41 o
   4  10  18        0.63        7.07      9.43 o
   5  10  18        5.64       14.52      9.80 o
   6  10  18        4.36       -6.42      9.22 o
   7  10  18       47.09       38.86      9.68 o
   8  10  18        8.67        7.79     10.20 o
   9  10  18      101.27      116.98     12.77 o
  10  10  18        5.38       22.65     10.88 o
   1  11  18      104.13      131.67     13.12 o
   2  11  18       24.31       14.85     10.35 o
   3  11  18        6.85       -9.16      9.16 o
   4  11  18        0.09       -9.77      9.77 o
   5  11  18       26.33       32.80     11.02 o
   6  11  18        0.59       14.04     10.60 o
   7  11  18        6.88       -4.76     11.09 o
   8  11  18        0.00       -5.10     12.23 o
   0  12  18        4.35       12.40     19.08 o
   1  12  18        0.33        1.14     10.64 o
   2  12  18       25.81        6.88     14.34 o
   3  12  18        0.92        8.27     11.57 o
   4  12  18        0.03       -3.88     11.15 o
   5  12  18       13.15       32.51     12.26 o
   1   1  19     1405.96     1374.65     20.03 o
   2   1  19      428.68      421.10      9.23 o
   3   1  19     2359.55     2251.46     29.87 o
   4   1  19     2870.36     2907.60     37.31 o
   5   1  19     1484.18     1411.50     20.46 o
   6   1  19      374.72      369.29      9.87 o
   7   1  19     1034.16     1032.90     19.54 o
   8   1  19       38.71       43.04      6.54 o
   9   1  19       87.73       66.78      7.23 o
  10   1  19       48.45       41.82      7.71 o
  11   1  19       64.45       55.33      8.62 o
  12   1  19        0.79        0.65      7.66 o
  13   1  19      543.63      585.58     19.31 o
  14   1  19        2.58       -0.07      8.79 o
  15   1  19      216.28      193.86     14.65 o
  16   1  19       67.52       74.04     11.32 o
   0   2  19      118.71      126.44      7.96 o
   1   2  19      543.08      533.37     10.51 o
   2   2  19      243.47      253.03      7.44 o
   3   2  19       70.49       51.21      4.51 o
   4   2  19       80.32       72.57      4.96 o
   5   2  19       88.33      110.30      6.85 o
   6   2  19        7.76        4.21      4.67 o
   7   2  19       42.95       41.36      6.24 o
   8   2  19      307.88      292.70     11.39 o
   9   2  19        3.30       -4.69      5.76 o
  10   2  19        1.78       -6.66      6.66 o
  11   2  19       15.81       12.88      7.37 o
  12   2  19       11.68       14.32      8.26 o
  13   2  19        0.31       -1.09      8.03 o
  14   2  19        1.51       -3.90      8.57 o
  15   2  19        7.22       25.53      9.66 o
  16   2  19       19.80       22.25     10.10 o
   1   3  19      666.76      574.62     11.30 o
   2   3  19        9.47        2.84      3.73 o
   3   3  19     1306.49     1302.45     19.47 o
   4   3  19      399.17      399.08     12.62 o
   5   3  19      421.29      382.15     10.49 o
   6   3  19      141.80      150.05      7.14 o
   7   3  19        6.73        3.97      5.42 o
   8   3  19      246.24      265.91     10.93 o
   9   3  19       10.45       -0.76      6.27 o
  10   3  19       94.26      108.14      9.36 o
  11   3  19       75.42       77.12     10.62 o
  12   3  19       27.96       35.56      8.65 o
  13   3  19      144.41      163.63     11.90 o
  14   3  19        9.14        1.32      9.25 o
  15   3  19      183.86      234.94     14.09 o
  16   3  19        1.66       -7.59      9.19 o
   0   4  19     1948.27     1797.14     35.66 o
   1   4  19        2.90        2.15      4.19 o
   2   4  19      106.53      112.14      5.80 o
   3   4  19      135.51      151.77      7.07 o
   4   4  19      112.22      112.91      6.51 o
   5   4  19       69.14       72.76      6.32 o
   6   4  19       14.52        7.19      5.66 o
   7   4  19      102.22       87.20      7.04 o
   8   4  19        0.03       -5.92      5.92 o
   9   4  19        8.38       24.49      6.77 o
  10   4  19      102.06      124.81      8.92 o
  11   4  19       28.63       42.96      8.56 o
  12   4  19       28.87       33.00      8.98 o
  13   4  19        2.57        6.03      8.92 o
  14   4  19        7.52       13.65      9.52 o
  15   4  19       11.89       -1.03      9.08 o
  16   4  19        3.04       -9.47      9.47 o
   1   5  19      169.28      186.93      9.50 o
   2   5  19      665.87      593.07     13.28 o
   3   5  19      812.12      775.26     15.42 o
   4   5  19      499.64      492.32     12.27 o
   5   5  19      150.13      150.71      8.36 o
   6   5  19      126.14      121.40      7.88 o
   7   5  19      104.36      128.05      8.17 o
   8   5  19      218.53      224.46     10.66 o
   9   5  19       13.85       15.60      7.63 o
  10   5  19      589.16      577.46     16.93 o
  11   5  19      125.83      113.01     10.49 o
  12   5  19       92.23       83.60     10.19 o
  13   5  19       34.00       20.57      9.12 o
  14   5  19       20.61       18.38      9.47 o
  15   5  19       72.26      101.71     11.77 o
   0   6  19      623.22      547.42     20.55 o
   1   6  19       85.28       77.61      7.40 o
   2   6  19       10.25       15.16      5.75 o
   3   6  19       63.28       56.00      6.83 o
   4   6  19       71.36       65.04      7.07 o
   5   6  19       75.17       56.02      8.40 o
   6   6  19        3.60       14.36      6.49 o
   7   6  19       18.69       41.67      6.85 o
   8   6  19        0.12       12.73      7.31 o
   9   6  19      422.36      396.52     17.95 o
  10   6  19       44.15       45.87      8.19 o
  11   6  19      289.55      272.78     14.30 o
  12   6  19       48.91       21.86      9.18 o
  13   6  19       16.82        7.97      9.01 o
  14   6  19       12.08       12.35      9.47 o
   1   7  19      464.02      488.41     13.94 o
   2   7  19       49.32       38.61      7.67 o
   3   7  19        5.43        4.41      7.35 o
   4   7  19        6.51       -5.10      6.08 o
   5   7  19       25.74        4.10      6.21 o
   6   7  19      209.94      228.35     10.34 o
   7   7  19        4.33        4.97      6.50 o
   8   7  19       73.94       83.07      8.85 o
   9   7  19        1.04       10.34      7.67 o
  10   7  19      273.70      299.95     13.55 o
  11   7  19        6.81       17.49      8.97 o
  12   7  19       24.96       28.30      9.85 o
  13   7  19        1.92       12.00      9.44 o
  14   7  19        4.88       15.10     13.97 o
   0   8  19      103.60       80.97     13.27 o
   1   8  19        1.45       -3.74      6.97 o
   2   8  19        2.53        8.34      6.90 o
   3   8  19        9.75        4.76      7.01 o
   4   8  19       92.25       91.53      9.10 o
   5   8  19      107.18      117.07     10.26 o
   6   8  19       18.83       11.83      7.65 o
   7   8  19      150.10      160.89     10.76 o
   8   8  19       16.54       23.06      8.28 o
   9   8  19       94.73       95.70      9.96 o
  10   8  19        1.35        1.82      8.15 o
  11   8  19        0.25       -8.93      8.93 o
  12   8  19        4.18       10.44      9.73 o
  13   8  19        8.47       11.25     10.05 o
   1   9  19      270.86      290.32     18.48 o
   2   9  19        0.29       -8.09      8.33 o
   3   9  19      185.90      231.21     13.90 o
   4   9  19        7.76        7.01      8.14 o
   5   9  19       68.55      104.99      9.72 o
   6   9  19       44.00       67.11      9.35 o
   7   9  19       77.69       95.21     10.05 o
   8   9  19       35.81       49.30     10.21 o
   9   9  19        0.06        4.53      9.38 o
  10   9  19       17.55       21.09     10.24 o
  11   9  19        1.94       14.15     11.37 o
   0  10  19        0.02        9.13     13.29 o
   1  10  19       10.48       17.10      9.89 o
   2  10  19        2.57       18.25      9.71 o
   3  10  19        3.99        1.19      9.57 o
   4  10  19       19.43       19.97      9.89 o
   5  10  19        0.04       -6.54     13.21 o
   6  10  19        1.09        0.29      9.73 o
   7  10  19        7.35        3.52      9.28 o
   8  10  19        2.29       -9.79      9.79 o
   9  10  19        0.25        1.10     10.22 o
  10  10  19        0.58        1.60     10.44 o
   1  11  19       60.32       93.07     12.55 o
   2  11  19        0.17       14.45     10.50 o
   3  11  19        4.41       -6.77      9.89 o
   4  11  19        9.64       10.97     10.97 o
   5  11  19       49.24       57.55     12.45 o
   6  11  19        0.09        6.61     11.08 o
   7  11  19       48.61       50.70     12.38 o
   8  11  19       15.10       -1.71     14.37 o
   0  12  19        0.12       11.70     15.90 o
   1  12  19        1.40       -2.74     10.72 o
   2  12  19        4.36        1.72     10.96 o
   3  12  19       15.69       27.20     11.73 o
   4  12  19        0.63       18.25     12.18 o
   0   0  20     1141.27     1021.88     32.58 o
   1   0  20        1.28       -3.64      5.14 o
   2   0  20     3214.72     2913.03     53.16 o
   3   0  20      274.67      257.68     10.82 o
   4   0  20     2589.61     2593.20     48.05 o
   5   0  20        2.33        6.37      5.95 o
   6   0  20     2064.43     1800.32     41.85 o
   7   0  20       93.67       79.91      9.52 o
   8   0  20       73.07       87.53      9.80 o
   9   0  20      441.27      416.12     22.98 o
  10   0  20        8.53        9.64     10.73 o
  11   0  20     1061.21      917.80     34.09 o
  12   0  20      175.81      171.03     16.71 o
  13   0  20       22.39       10.27     19.05 o
  14   0  20      152.69      154.18     17.14 o
  15   0  20      103.50      113.06     17.08 o
  16   0  20      166.42      195.02     20.04 o
   1   1  20      726.74      752.85     13.19 o
   2   1  20      147.54      132.08      5.90 o
   3   1  20      133.44      137.79      6.39 o
   4   1  20       56.01       68.17      6.25 o
   5   1  20       90.38       89.55      5.91 o
   6   1  20       20.36        7.64      4.80 o
   7   1  20       40.92       47.86      6.23 o
   8   1  20        7.95        3.39      6.01 o
   9   1  20       25.61       12.94      7.04 o
  10   1  20       69.72       86.82      9.25 o
  11   1  20        0.87       -7.26      7.26 o
  12   1  20        4.27       -7.78      7.78 o
  13   1  20        0.46       -8.11      8.11 o
  14   1  20        8.07        9.11      9.30 o
  15   1  20        0.50        6.18      9.31 o
  16   1  20       13.90       13.91     11.47 o
   0   2  20     3905.33     3832.79     68.00 o
   1   2  20      290.30      265.07      7.81 o
   2   2  20      423.35      344.51      8.69 o
   3   2  20        4.10        1.44      3.94 o
   4   2  20      418.14      391.41     10.38 o
   5   2  20      227.50      231.26      8.26 o
   6   2  20      177.87      166.19      7.35 o
   7   2  20      607.19      554.64     13.88 o
   8   2  20        5.73       -5.85      5.85 o
   9   2  20      148.06      158.11      9.37 o
  10   2  20       47.68       51.33      8.39 o
  11   2  20       56.10       49.99     10.55 o
  12   2  20      190.86      169.01     11.68 o
  13   2  20       20.07       23.19      9.18 o
  14   2  20      234.72      235.73     13.93 o
  15   2  20       60.19       65.79     10.78 o
  16   2  20       32.75       29.59     10.81 o
   1   3  20      394.12      353.29      8.99 o
   2   3  20       34.16       30.02      4.67 o
   3   3  20       31.25       53.94      5.63 o
   4   3  20      831.87      806.42     15.53 o
   5   3  20     1157.53      984.29     17.88 o
   6   3  20     1120.15      992.53     17.99 o
   7   3  20       42.70       40.72      7.21 o
   8   3  20        0.40       -1.90      6.32 o
   9   3  20        0.53       -4.48      6.87 o
  10   3  20        0.00       -3.70      7.03 o
  11   3  20        2.16       -2.32      7.41 o
  12   3  20        0.00       -4.76      8.07 o
  13   3  20        9.15       11.21      8.84 o
  14   3  20        0.74       -7.17      8.37 o
  15   3  20       10.54        8.66      9.36 o
  16   3  20        5.92       10.59     10.07 o
   0   4  20      150.88      154.94     15.32 o
   1   4  20      152.11      169.18      7.15 o
   2   4  20        1.69        4.42      4.96 o
   3   4  20      553.37      534.27     12.52 o
   4   4  20      585.67      582.96     13.27 o
   5   4  20       50.56       40.42      5.91 o
   6   4  20      191.39      176.69      9.94 o
   7   4  20      107.13      105.17      7.54 o
   8   4  20      111.20      112.02      8.66 o
   9   4  20        3.86       -0.64      6.40 o
  10   4  20        2.93       10.59      7.59 o
  11   4  20       18.79        9.91      9.32 o
  12   4  20        4.05        3.56      8.46 o
  13   4  20      185.00      205.78     13.10 o
  14   4  20      192.95      242.04     14.26 o
  15   4  20      133.36      138.63     12.87 o
   1   5  20     1397.26     1323.27     22.22 o
   2   5  20        6.72        5.52      5.52 o
   3   5  20        4.49        6.05      5.62 o
   4   5  20      188.07      180.23      9.00 o
   5   5  20        0.43        1.29      5.75 o
   6   5  20        7.51       -5.67      5.67 o
   7   5  20       54.90       32.08      7.06 o
   8   5  20        1.58        8.49      6.82 o
   9   5  20       52.30       57.99      9.94 o
  10   5  20      590.21      546.52     17.63 o
  11   5  20       28.49       15.59      8.59 o
  12   5  20      107.81      128.37     11.64 o
  13   5  20       67.53       93.48     11.15 o
  14   5  20       56.82       67.42     11.05 o
  15   5  20        1.34       -4.38     17.75 o
   0   6  20      283.80      301.72     16.81 o
   1   6  20       13.88       11.84      6.31 o
   2   6  20      643.99      651.05     14.58 o
   3   6  20       32.02       15.16      6.27 o
   4   6  20      174.97      183.08      9.27 o
   5   6  20      225.74      228.27     12.17 o
   6   6  20       14.22       12.85      6.30 o
   7   6  20      158.95      140.85      8.95 o
   8   6  20       10.67       -4.00      6.83 o
   9   6  20       14.59       22.31      7.78 o
  10   6  20      101.48      121.19     10.12 o
  11   6  20        7.31       14.29     10.53 o
  12   6  20      165.75      196.02     13.23 o
  13   6  20       62.23       74.97     10.59 o
  14   6  20       11.83       16.95      9.78 o
   1   7  20       37.35       33.40      7.78 o
   2   7  20        0.12       -4.62      6.57 o
   3   7  20        0.05       -0.40      6.63 o
   4   7  20        3.90        2.88      6.82 o
   5   7  20       31.18       22.04      7.55 o
   6   7  20       86.50       80.38      8.03 o
   7   7  20       21.55        7.94      6.63 o
   8   7  20        0.03       -1.83      7.10 o
   9   7  20       36.91       26.96      8.37 o
  10   7  20       23.73       11.25      8.81 o
  11   7  20      105.12      114.16     11.58 o
  12   7  20        7.88        6.35      9.33 o
  13   7  20        7.56       -6.01      9.34 o
   0   8  20        2.68        7.19     10.97 o
   1   8  20        6.72        5.19      8.11 o
   2   8  20      105.16       93.34      9.27 o
   3   8  20        7.23       -2.31      7.38 o
   4   8  20        3.54       -7.10      7.10 o
   5   8  20       32.49       25.80      9.99 o
   6   8  20        2.29       -2.44      7.37 o
   7   8  20       30.25       29.99      8.74 o
   8   8  20        0.78        6.43      8.88 o
   9   8  20       91.19      110.08     10.43 o
  10   8  20        2.13        4.80      8.56 o
  11   8  20       47.16       63.40     10.93 o
  12   8  20        0.21       -9.54      9.54 o
   1   9  20       52.00       57.78     14.28 o
   2   9  20       54.09       56.80     10.01 o
   3   9  20        0.79       -8.77      8.77 o
   4   9  20       17.15        6.32      8.07 o
   5   9  20       20.94       17.26      8.36 o
   6   9  20       15.52       14.52      8.59 o
   7   9  20        0.86       -4.81      8.19 o
   8   9  20       14.19       25.78      9.72 o
   9   9  20       46.38       44.36     11.15 o
  10   9  20        5.85       29.12     14.48 o
  11   9  20       38.14       43.90     12.96 o
   0  10  20      482.57      559.68     29.06 o
   1  10  20       14.14       20.57     10.06 o
   2  10  20      105.42      110.91     12.05 o
   3  10  20       22.99       18.29      9.88 o
   4  10  20       21.29       24.66     10.41 o
   5  10  20        0.21       -6.45      9.77 o
   6  10  20        6.75        4.38     10.09 o
   7  10  20       22.36       37.21     12.17 o
   8  10  20        1.02        3.50     10.78 o
   9  10  20       30.29       46.62     11.82 o
   1  11  20       42.81       49.73     11.73 o
   2  11  20       42.17       38.36     11.45 o
   3  11  20       19.91        9.00     10.78 o
   4  11  20       46.33       86.48     12.90 o
   5  11  20        1.04        9.67     11.42 o
   6  11  20       36.78       74.72     13.72 o
   7  11  20        1.99      -10.45     12.02 o
   0  12  20       14.23       39.35     16.88 o
   1  12  20        2.46      -10.88     10.88 o
   2  12  20       34.30       56.24     12.51 o
   3  12  20        2.16        0.13     11.35 o
   1   1  21      108.55      125.62      6.39 o
   2   1  21      337.07      321.21      8.60 o
   3   1  21      173.10      149.02      6.22 o
   4   1  21      226.99      248.77      7.77 o
   5   1  21       45.92       56.45      5.74 o
   6   1  21      315.91      304.35     10.71 o
   7   1  21      539.99      503.49     13.43 o
   8   1  21     1054.45      991.95     21.80 o
   9   1  21       25.22       27.27      7.69 o
  10   1  21     1277.61     1145.43     27.62 o
  11   1  21       72.50       70.44      9.27 o
  12   1  21       45.79       45.62      9.51 o
  13   1  21       42.89       47.46      9.86 o
  14   1  21       23.62        6.57      9.57 o
  15   1  21        3.29       -5.22      9.26 o
  16   1  21        0.16      -10.41     10.41 o
   0   2  21      860.02      952.65     23.56 o
   1   2  21        0.33       -1.04      4.05 o
   2   2  21      171.31      141.35      6.29 o
   3   2  21      352.91      337.02      9.03 o
   4   2  21      218.56      230.23      8.35 o
   5   2  21     2174.90     2126.61     31.56 o
   6   2  21       33.19       31.02      5.64 o
   7   2  21       93.06       92.87      8.29 o
   8   2  21        0.70       -6.04      6.04 o
   9   2  21       14.57        4.66      6.61 o
  10   2  21        0.00       -6.80      7.45 o
  11   2  21        0.01       -3.22      7.77 o
  12   2  21        0.52       -8.01      8.01 o
  13   2  21        1.81        5.53      8.76 o
  14   2  21        1.69        5.99      9.29 o
  15   2  21       59.43       67.40     11.40 o
  16   2  21        3.56        0.04      9.89 o
   1   3  21       70.94       72.44      5.60 o
   2   3  21     1043.65     1002.61     16.68 o
   3   3  21      198.47      186.20      7.91 o
   4   3  21      221.52      232.77      8.70 o
   5   3  21        4.61       12.29      5.59 o
   6   3  21      463.59      413.22     11.32 o
   7   3  21        0.85        1.14      6.16 o
   8   3  21      601.02      609.45     16.78 o
   9   3  21        2.73       -6.42      6.42 o
  10   3  21      116.99      111.67     10.02 o
  11   3  21        9.38       -7.56      7.56 o
  12   3  21      133.37      139.49     11.50 o
  13   3  21       37.35       43.80     10.02 o
  14   3  21       92.63       98.21     11.23 o
  15   3  21        0.03       -2.70      9.22 o
   0   4  21     2150.74     2031.71     48.84 o
   1   4  21        0.15       13.78      6.29 o
   2   4  21      163.37      155.28      7.71 o
   3   4  21      165.23      158.13      7.81 o
   4   4  21      192.91      195.34      8.20 o
   5   4  21      159.70      132.83      8.15 o
   6   4  21      154.83      139.63      8.27 o
   7   4  21       79.62       77.74      9.04 o
   8   4  21      127.43       98.77     10.09 o
   9   4  21       66.92       66.57     11.58 o
  10   4  21        2.68       -7.55      7.86 o
  11   4  21        5.35       -7.82      7.82 o
  12   4  21        0.90        0.43      8.59 o
  13   4  21        5.29        3.37      9.20 o
  14   4  21        4.16        6.05      9.77 o
  15   4  21        0.00       18.38     10.25 o
   1   5  21     1941.40     1948.17     30.00 o
   2   5  21      218.20      236.76      9.21 o
   3   5  21      101.14      106.74      7.22 o
   4   5  21      836.83      734.70     16.95 o
   5   5  21      141.68      122.03      8.11 o
   6   5  21       93.74      104.14      8.02 o
   7   5  21        0.23       -4.79      6.65 o
   8   5  21      396.24      398.13     14.39 o
   9   5  21       10.05       10.25      7.61 o
  10   5  21      290.25      337.91     19.30 o
  11   5  21       12.89       12.66      9.06 o
  12   5  21      101.06      124.07     11.65 o
  13   5  21        3.42       -0.31      9.44 o
  14   5  21      153.88      171.73     13.56 o
   0   6  21        2.02       -6.58      8.66 o
   1   6  21      173.03      177.95      9.21 o
   2   6  21      334.24      276.33     10.79 o
   3   6  21      191.12      171.97      9.19 o
   4   6  21       24.21       22.45      6.66 o
   5   6  21        5.48       10.96      6.32 o
   6   6  21       63.10       50.31     10.22 o
   7   6  21        1.42       -0.28      6.29 o
   8   6  21      130.59      133.91      9.91 o
   9   6  21        0.65       18.09     10.44 o
  10   6  21      147.40      137.84     10.62 o
  11   6  21       21.73        1.64      8.89 o
  12   6  21       53.72       70.90     10.74 o
  13   6  21       53.80       74.21     13.69 o
  14   6  21        7.75      -12.45     12.45 o
   1   7  21        0.75       -3.72      6.72 o
   2   7  21      103.14      106.76      9.08 o
   3   7  21       33.94       20.74      7.44 o
   4   7  21      173.98      176.86     10.70 o
   5   7  21       92.53       71.36     11.18 o
   6   7  21      111.24      123.72     10.26 o
   7   7  21       26.14       31.52      7.50 o
   8   7  21      166.59      195.64     11.72 o
   9   7  21       28.66        8.75      8.30 o
  10   7  21      115.49      164.86     11.48 o
  11   7  21       16.79       21.80     11.50 o
  12   7  21       79.42      122.42     12.39 o
  13   7  21        3.32      -10.69     10.69 o
   0   8  21       31.35       34.82     17.17 o
   1   8  21        9.56       -1.33      8.32 o
   2   8  21        1.18       -7.26      7.26 o
   3   8  21        0.12       -3.47      7.14 o
   4   8  21       14.77       12.03      8.04 o
   5   8  21       18.92        7.20      7.72 o
   6   8  21       59.13       78.85      9.50 o
   7   8  21        0.36        7.42      8.22 o
   8   8  21        3.14        0.93      8.91 o
   9   8  21       12.51       15.07      9.66 o
  10   8  21       90.90      112.29     11.19 o
  11   8  21       24.29       24.11     10.53 o
  12   8  21       11.90        8.14     10.29 o
   1   9  21       77.35      101.43     11.66 o
   2   9  21       59.99       53.97     10.24 o
   3   9  21        6.19       -8.75      8.75 o
   4   9  21        0.02        0.38      9.29 o
   5   9  21       37.38       32.18      9.13 o
   6   9  21       28.71       21.67      8.82 o
   7   9  21        1.74        0.75      9.69 o
   8   9  21       86.65       84.91     11.92 o
   9   9  21       15.38       41.70     10.77 o
  10   9  21       82.72      128.13     15.02 o
   0  10  21        4.85        1.26     14.03 o
   1  10  21       26.84        6.54     10.24 o
   2  10  21       71.44       97.42     12.01 o
   3  10  21        2.28       -9.16      9.16 o
   4  10  21       67.83       85.71     12.36 o
   5  10  21        1.06       11.57      9.99 o
   6  10  21       13.50       -3.98      9.98 o
   7  10  21       13.59        6.77     12.10 o
   8  10  21       30.87       35.35     12.49 o
   9  10  21       47.13       51.18     20.45 o
   1  11  21        2.23       -3.01     10.46 o
   2  11  21        0.21      -10.38     10.38 o
   3  11  21        0.00       -3.71     10.86 o
   4  11  21       47.39       51.37     12.15 o
   5  11  21        6.47       20.53     11.86 o
   6  11  21       38.80       25.96     11.89 o
   0  12  21        7.76       10.56     22.10 o
   0   0  22      266.91      265.68     15.97 o
   1   0  22       22.20       13.97      6.14 o
   2   0  22     1001.17      990.89     23.23 o
   3   0  22      728.32      597.36     17.03 o
   4   0  22     1628.84     1506.94     31.53 o
   5   0  22       40.23       43.81      8.63 o
   6   0  22     2182.74     2083.53     48.01 o
   7   0  22       74.79       77.16     12.26 o
   8   0  22       82.63       86.12     10.52 o
   9   0  22       57.17       58.26     12.95 o
  10   0  22      449.73      481.38     27.46 o
  11   0  22       23.60       35.13     20.50 o
  12   0  22      556.52      597.24     28.38 o
  13   0  22       67.88       88.98     16.05 o
  14   0  22      152.57      184.01     19.19 o
  15   0  22       19.54       25.64     17.82 o
  16   0  22        6.73        3.56     14.02 o
   1   1  22      185.76      181.53      7.89 o
   2   1  22        1.16        5.48      4.18 o
   3   1  22      296.37      324.87      9.04 o
   4   1  22        0.84       -0.71      4.93 o
   5   1  22       79.37       74.96      6.38 o
   6   1  22      182.09      141.75      8.18 o
   7   1  22       57.89       47.54      6.57 o
   8   1  22        0.15       -2.72      6.14 o
   9   1  22        1.57        8.17      7.34 o
  10   1  22       16.38        3.22      7.79 o
  11   1  22        0.19       -7.67      7.67 o
  12   1  22       16.25        9.16      9.08 o
  13   1  22        5.91       14.50      9.51 o
  14   1  22       18.75       14.67      9.73 o
  15   1  22        2.59        3.75      9.92 o
  16   1  22        0.01      -14.08     15.42 o
   0   2  22      372.97      392.31     21.27 o
   1   2  22       38.09       46.09      5.08 o
   2   2  22       97.72       85.08      5.76 o
   3   2  22      189.51      218.61      8.22 o
   4   2  22     1852.85     1706.53     26.64 o
   5   2  22      138.00      165.63      7.94 o
   6   2  22     1363.10     1221.59     22.81 o
   7   2  22      418.23      359.56     13.23 o
   8   2  22       39.04       35.64      7.45 o
   9   2  22       66.79       80.40     12.39 o
  10   2  22       49.70       38.03     14.56 o
  11   2  22        0.06       -7.68      7.68 o
  12   2  22      113.79       99.08     10.87 o
  13   2  22        0.99        8.19      9.42 o
  14   2  22       71.15       61.98     11.06 o
  15   2  22        2.29       -1.94      9.73 o
   1   3  22      409.83      382.04     10.09 o
   2   3  22       25.71       30.78      5.67 o
   3   3  22      484.76      441.77     11.68 o
   4   3  22      416.33      400.88     11.29 o
   5   3  22      166.97      131.31      7.50 o
   6   3  22       64.95       48.24      7.45 o
   7   3  22       54.05       36.03      7.01 o
   8   3  22        4.70        8.41      6.71 o
   9   3  22        1.64        2.09      6.62 o
  10   3  22        6.62        9.31      8.02 o
  11   3  22        0.67       -2.17      8.28 o
  12   3  22        0.62       -8.07      8.07 o
  13   3  22        0.01       -8.58      8.58 o
  14   3  22       36.38       14.10     13.10 o
  15   3  22       18.21       21.85     10.49 o
   0   4  22     5678.99     5454.26     95.37 o
   1   4  22       16.68       28.85      6.29 o
   2   4  22     2030.21     1883.21     29.23 o
   3   4  22      354.02      324.96     10.49 o
   4   4  22       58.37       59.95      6.58 o
   5   4  22        0.54       -5.34      6.00 o
   6   4  22      143.73      137.04      8.33 o
   7   4  22        0.02       -6.20      6.20 o
   8   4  22      104.12       96.68      8.83 o
   9   4  22      267.41      278.99     16.10 o
  10   4  22      142.35      164.71     16.64 o
  11   4  22       49.79       27.53      9.25 o
  12   4  22       96.65      109.26     12.03 o
  13   4  22        0.10       -5.24      9.42 o
  14   4  22      103.13      132.39     12.81 o
  15   4  22        4.78       -9.94      9.94 o
   1   5  22        1.58        8.92      6.46 o
   2   5  22      144.14      143.04      8.21 o
   3   5  22       49.15       38.25      9.12 o
   4   5  22       24.99       18.77      6.62 o
   5   5  22      116.84       92.23      7.82 o
   6   5  22       11.99       -6.15      6.15 o
   7   5  22        1.45       -5.28      6.96 o
   8   5  22        2.20        5.82      7.35 o
   9   5  22      113.46      118.06      9.92 o
  10   5  22        2.05        5.28      9.11 o
  11   5  22       20.76       42.32     10.08 o
  12   5  22       35.74       22.78     11.54 o
  13   5  22       10.14        0.83      9.50 o
  14   5  22       23.20       32.04     10.66 o
   0   6  22      455.84      475.91     19.69 o
   1   6  22        6.69       12.03      6.46 o
   2   6  22      224.57      251.97     10.60 o
   3   6  22        0.02       -6.36      6.58 o
   4   6  22       28.90       34.22      6.90 o
   5   6  22        7.63       -6.22      6.22 o
   6   6  22       17.78       13.91      6.70 o
   7   6  22        2.42        0.97      7.14 o
   8   6  22       50.10       56.94      8.86 o
   9   6  22       18.02       13.94      8.25 o
  10   6  22        1.28        9.02      8.64 o
  11   6  22        0.81       -1.77      9.13 o
  12   6  22        0.51       -9.52      9.52 o
  13   6  22       75.43      104.58     13.61 o
   1   7  22       18.34       11.57      7.23 o
   2   7  22        0.89        7.44      7.84 o
   3   7  22        0.07        5.39      7.43 o
   4   7  22        3.83       -3.47      7.27 o
   5   7  22       26.80       30.08      7.85 o
   6   7  22       50.55       46.81      8.53 o
   7   7  22       22.23       22.84      8.26 o
   8   7  22       36.25       37.10      8.96 o
   9   7  22        0.06       -0.75      8.34 o
  10   7  22       95.63      101.44     11.92 o
  11   7  22      104.04      100.01     12.15 o
  12   7  22       91.79      112.87     12.74 o
   0   8  22      270.75      285.87     20.75 o
   1   8  22       22.03       19.28      9.25 o
   2   8  22      347.54      348.01     14.17 o
   3   8  22       83.25       80.18      9.71 o
   4   8  22      228.11      265.62     13.20 o
   5   8  22        4.07       -3.86      7.70 o
   6   8  22       79.31       95.82     10.30 o
   7   8  22      118.77      119.70     11.66 o
   8   8  22        1.79        5.94      9.61 o
   9   8  22       15.67       18.22     10.06 o
  10   8  22        6.72       16.04     16.56 o
  11   8  22        0.28       12.87     11.76 o
   1   9  22       39.84       50.56     10.49 o
   2   9  22        6.70       -4.77      9.16 o
   3   9  22        0.07       -6.32      9.09 o
   4   9  22       30.20       33.45     10.31 o
   5   9  22        2.77        3.14      8.66 o
   6   9  22       17.15       19.40      9.05 o
   7   9  22       23.07       24.89     10.30 o
   8   9  22       85.17       90.82     12.31 o
   9   9  22       12.98       33.10     11.68 o
  10   9  22      115.09      166.06     27.17 o
   0  10  22       11.30        7.04     14.72 o
   1  10  22        8.99       -8.25      9.94 o
   2  10  22       47.24       51.72     12.25 o
   3  10  22        3.10       15.29     10.41 o
   4  10  22      121.52      169.05     14.25 o
   5  10  22       35.44       34.54     11.32 o
   6  10  22       11.38        2.59     10.77 o
   7  10  22        0.03       -9.21     11.72 o
   8  10  22        2.30      -10.25     12.41 o
   1  11  22        0.07      -10.31     10.88 o
   2  11  22        1.35        1.73     10.87 o
   3  11  22        6.60       13.66     11.08 o
   4  11  22        2.95       -8.56     11.15 o
   5  11  22        0.79       -4.53     12.28 o
   1   1  23      628.81      598.23     12.27 o
   2   1  23       16.09       18.12      4.78 o
   3   1  23     1268.39     1168.89     18.77 o
   4   1  23      160.80      130.89      7.29 o
   5   1  23      964.69      891.89     18.72 o
   6   1  23      121.34      124.20      8.14 o
   7   1  23       55.87       69.15      7.14 o
   8   1  23      558.79      487.52     15.11 o
   9   1  23       95.33       96.39     11.82 o
  10   1  23      338.44      330.17     14.89 o
  11   1  23      144.66      199.90     12.96 o
  12   1  23      234.70      231.99     13.85 o
  13   1  23       21.21       26.54      9.79 o
  14   1  23       34.29       35.02     10.16 o
  15   1  23        2.07        3.93     10.16 o
   0   2  23      115.31      117.93     10.76 o
   1   2  23      126.12      123.00      6.43 o
   2   2  23      931.56      898.20     15.87 o
   3   2  23        7.62        8.99      5.69 o
   4   2  23      318.46      329.91     10.56 o
   5   2  23       93.31       69.85      7.71 o
   6   2  23      406.20      391.68     12.42 o
   7   2  23        1.83       -0.19      6.45 o
   8   2  23        9.16        6.16      6.87 o
   9   2  23       14.17       16.50      8.13 o
  10   2  23       35.58       32.15      8.87 o
  11   2  23       44.60       38.52     12.57 o
  12   2  23       11.42        2.84     10.72 o
  13   2  23       59.92       44.75     10.34 o
  14   2  23        1.37        2.24      9.84 o
  15   2  23        1.48       -2.41     10.38 o
   1   3  23     1143.52     1038.26     17.65 o
   2   3  23        0.04       -1.00      5.53 o
   3   3  23      102.20      104.73      7.52 o
   4   3  23     1278.38     1275.21     22.15 o
   5   3  23        3.16       -1.52      5.51 o
   6   3  23      250.19      267.82     11.43 o
   7   3  23       26.59       25.02      7.11 o
   8   3  23      180.60      194.26     10.63 o
   9   3  23       71.08       69.53      8.73 o
  10   3  23      361.68      361.29     15.84 o
  11   3  23      108.75      103.57     13.02 o
  12   3  23       96.70       78.05     11.04 o
  13   3  23      123.96      154.36     13.54 o
  14   3  23       28.31       25.74     10.61 o
  15   3  23       77.23       63.65     11.81 o
   0   4  23       24.65       39.85     17.90 o
   1   4  23      517.86      514.49     13.01 o
   2   4  23      576.65      639.85     14.65 o
   3   4  23       70.90       91.13      7.35 o
   4   4  23       24.20       18.09      6.06 o
   5   4  23       97.64       89.68      8.00 o
   6   4  23      141.03      113.26      9.37 o
   7   4  23       53.43       34.92      7.77 o
   8   4  23        8.06        5.36      7.22 o
   9   4  23       21.43       18.42      7.84 o
  10   4  23        6.98       11.12      9.02 o
  11   4  23       12.66       15.17      9.33 o
  12   4  23        1.01       15.55      9.35 o
  13   4  23        2.48       19.68     10.22 o
  14   4  23        0.07       -7.11      9.68 o
   1   5  23      401.54      363.28     12.71 o
   2   5  23        2.42        8.08      5.92 o
   3   5  23      209.88      209.06      9.13 o
   4   5  23      206.88      193.94      9.71 o
   5   5  23        0.42        7.96      6.57 o
   6   5  23      123.21      126.44      8.78 o
   7   5  23       37.79       27.58      7.82 o
   8   5  23        0.53       -2.30      7.30 o
   9   5  23      104.51      100.56      9.78 o
  10   5  23       39.33       72.12     10.74 o
  11   5  23       84.21      107.05     20.59 o
  12   5  23      100.06      145.70     13.11 o
  13   5  23       76.18       86.61     12.14 o
  14   5  23       69.85       85.00     12.48 o
   0   6  23      371.99      336.31     22.23 o
   1   6  23       20.57       30.55      6.94 o
   2   6  23      256.16      249.05     11.68 o
   3   6  23       24.01       10.47      7.21 o
   4   6  23        4.28       -0.10      7.05 o
   5   6  23        2.74       -1.20      6.49 o
   6   6  23        5.87       -3.99      6.52 o
   7   6  23       48.00       37.97      8.39 o
   8   6  23       18.95       22.57      8.44 o
   9   6  23        0.01       -2.87      8.05 o
  10   6  23       31.55       38.91      9.92 o
  11   6  23       10.19       24.05     10.16 o
  12   6  23       18.60       39.55     13.27 o
  13   6  23        3.62        8.36     10.40 o
   1   7  23       86.56       80.67      9.13 o
   2   7  23      156.87      122.18      9.90 o
   3   7  23       71.37       86.32      9.27 o
   4   7  23      103.89      100.02      9.70 o
   5   7  23       59.53       39.17      8.52 o
   6   7  23       47.51       43.75      8.98 o
   7   7  23       21.38       21.91      9.90 o
   8   7  23        8.21       -2.72      8.52 o
   9   7  23        4.51       -3.15      8.41 o
  10   7  23      137.69      151.03     13.28 o
  11   7  23       20.82       31.95     10.83 o
  12   7  23        2.75       -0.64     10.02 o
   0   8  23        7.65       21.34     13.46 o
   1   8  23        0.29        4.88      8.86 o
   2   8  23        5.65       21.78      9.41 o
   3   8  23        0.80        5.60      8.21 o
   4   8  23       94.98       86.20     10.23 o
   5   8  23       13.89        6.72      8.22 o
   6   8  23        0.01       -8.24      8.24 o
   7   8  23       23.59       24.27     10.16 o
   8   8  23       23.59       27.50     16.01 o
   9   8  23       95.88      133.74     13.25 o
  10   8  23        5.50       13.74     12.18 o
  11   8  23        8.67        1.03     11.82 o
   1   9  23       56.76       76.74     11.61 o
   2   9  23        1.26       -3.30      9.77 o
   3   9  23       40.55       37.46     10.62 o
   4   9  23        0.24       -5.26      9.62 o
   5   9  23       80.85       89.61     10.84 o
   6   9  23        0.52       -6.15      8.82 o
   7   9  23        0.04       -5.35      9.99 o
   8   9  23       26.83       52.34     11.75 o
   9   9  23       26.78       29.59     11.70 o
   0  10  23       22.21       39.28     15.60 o
   1  10  23        2.30       -2.73     10.59 o
   2  10  23        8.70       -7.09     10.63 o
   3  10  23        0.48        2.00     10.80 o
   4  10  23       13.13       14.72     10.98 o
   5  10  23        0.02       -7.08     10.21 o
   6  10  23        2.04      -10.18     12.34 o
   7  10  23        6.11      -10.23     15.00 o
   1  11  23        1.71      -10.62     10.62 o
   2  11  23        1.18       -6.32     12.41 o
   3  11  23        8.53        8.10     11.47 o
   4  11  23        0.04       -2.06     11.50 o
   0   0  24      202.15      240.15     17.01 o
   1   0  24      101.30      108.00      8.84 o
   2   0  24      194.24      200.17     10.89 o
   3   0  24      387.83      388.32     14.56 o
   4   0  24      286.16      264.71     14.94 o
   5   0  24       72.54       57.50      9.71 o
   6   0  24      975.22     1000.13     29.19 o
   7   0  24       72.14       79.52     10.76 o
   8   0  24      146.11      117.36     14.81 o
   9   0  24      525.32      467.48     24.35 o
  10   0  24        3.59        0.79     11.99 o
  11   0  24      332.87      338.02     22.21 o
  12   0  24       77.53       89.57     17.86 o
  13   0  24      206.04      239.44     21.30 o
  14   0  24      126.42      130.59     19.08 o
  15   0  24        8.38       15.32     17.90 o
   1   1  24      789.78      807.58     15.01 o
   2   1  24      106.65       98.04      6.37 o
   3   1  24      423.77      409.08     11.47 o
   4   1  24       47.75       39.57      5.95 o
   5   1  24       71.64       71.95      7.23 o
   6   1  24       36.77       14.89      6.17 o
   7   1  24       12.08        6.96      6.73 o
   8   1  24       20.13        1.72      6.76 o
   9   1  24       97.23       75.59      9.66 o
  10   1  24        0.38       -7.27      8.27 o
  11   1  24        0.14       16.41      9.26 o
  12   1  24       16.81        4.28      9.47 o
  13   1  24        0.03       -9.23      9.23 o
  14   1  24       38.19       31.07     10.67 o
  15   1  24        0.28       -1.71     10.23 o
   0   2  24      317.96      321.10     13.64 o
   1   2  24       47.32       29.69      5.70 o
   2   2  24      160.28      172.33      8.21 o
   3   2  24      479.74      455.28     12.36 o
   4   2  24      424.65      401.74     11.61 o
   5   2  24      796.15      753.96     17.23 o
   6   2  24      106.06      141.66      8.71 o
   7   2  24      639.40      681.00     18.32 o
   8   2  24        1.44       -4.47      6.59 o
   9   2  24      388.31      411.22     16.44 o
  10   2  24        6.40        3.11      8.48 o
  11   2  24      299.30      326.17     15.88 o
  12   2  24       22.68       21.25      9.69 o
  13   2  24       57.77       69.41     11.07 o
  14   2  24       64.08       57.38     11.32 o
  15   2  24       17.01       23.70     10.96 o
   1   3  24      409.61      441.91     13.11 o
   2   3  24      147.45      170.38      8.26 o
   3   3  24      999.39      945.25     18.86 o
   4   3  24      506.15      477.93     12.98 o
   5   3  24       13.30       15.22      6.04 o
   6   3  24        0.17       -6.32      6.81 o
   7   3  24       55.35       71.68      8.31 o
   8   3  24        5.10       -6.85      6.85 o
   9   3  24       12.86       10.74      8.90 o
  10   3  24       71.65       67.03     10.38 o
  11   3  24       19.99        2.29      8.93 o
  12   3  24       23.08       22.56      9.98 o
  13   3  24       13.66       24.04     10.27 o
  14   3  24       11.59        5.44     10.04 o
   0   4  24       46.68       44.48     10.16 o
   1   4  24       88.47       95.72      7.41 o
   2   4  24        0.87       -5.17      5.84 o
   3   4  24       24.68       31.05      6.36 o
   4   4  24      237.09      258.35     10.54 o
   5   4  24      234.49      225.53     10.28 o
   6   4  24       47.44       43.16      8.17 o
   7   4  24      229.25      232.37     13.73 o
   8   4  24       37.93       27.55      8.17 o
   9   4  24      227.51      263.39     12.70 o
  10   4  24       15.44        4.88      9.55 o
  11   4  24      167.75      186.22     13.63 o
  12   4  24       12.25       14.33     10.18 o
  13   4  24      215.29      215.92     14.87 o
  14   4  24        0.72      -10.12     10.12 o
   1   5  24       44.39       55.20      9.16 o
   2   5  24      142.91      148.57      9.25 o
   3   5  24      391.99      365.67     19.90 o
   4   5  24       46.14       59.92      9.26 o
   5   5  24        2.59       -5.47      6.19 o
   6   5  24       30.10       34.68      8.00 o
   7   5  24        1.53        3.41      7.46 o
   8   5  24        2.71       -6.01      7.47 o
   9   5  24        5.87       11.63      7.97 o
  10   5  24       36.78       46.50     10.50 o
  11   5  24      101.72      123.89     12.76 o
  12   5  24       23.15       30.40     10.85 o
  13   5  24       42.68       40.37     11.40 o
   0   6  24      444.05      460.47     20.07 o
   1   6  24       19.67       13.60      6.98 o
   2   6  24      120.87      138.47     10.24 o
   3   6  24      131.56      136.54     11.75 o
   4   6  24        7.86       -0.93      7.50 o
   5   6  24      137.23      139.93      9.35 o
   6   6  24        7.17       -6.90      7.27 o
   7   6  24        6.19       12.73      7.94 o
   8   6  24       64.23      104.67     10.02 o
   9   6  24       84.76       84.54     10.11 o
  10   6  24      126.35      145.04     13.04 o
  11   6  24      212.77      227.18     14.83 o
  12   6  24       34.00       27.70     10.99 o
   1   7  24        1.85       -3.72      7.54 o
   2   7  24      183.74      186.53     11.65 o
   3   7  24        1.06       11.58      8.29 o
   4   7  24        2.49       17.26      8.44 o
   5   7  24       18.02       10.47      9.45 o
   6   7  24        1.53       -0.45      8.82 o
   7   7  24        0.15       -2.22      9.08 o
   8   7  24       10.17        7.89      9.63 o
   9   7  24       31.36       19.08      9.35 o
  10   7  24       19.94       -0.95     10.32 o
  11   7  24       62.34       85.64     12.39 o
   0   8  24       67.73       83.24     15.60 o
   1   8  24       15.02        8.36      9.49 o
   2   8  24       15.73       -2.54      8.72 o
   3   8  24       65.95       80.28      9.96 o
   4   8  24        0.39       -7.99      7.99 o
   5   8  24       43.99       61.40      9.68 o
   6   8  24        4.31       -6.11      9.06 o
   7   8  24       15.53       15.83      9.91 o
   8   8  24        1.68        4.61     12.00 o
   9   8  24       57.37       84.55     12.30 o
  10   8  24        7.49       25.61     12.67 o
   1   9  24        0.01       -4.60     10.43 o
   2   9  24        5.95       16.70     10.33 o
   3   9  24        0.04        3.26     10.00 o
   4   9  24        0.36       -1.40      9.69 o
   5   9  24        9.61        2.39     10.29 o
   6   9  24        1.12       -4.23     10.10 o
   7   9  24       12.78       14.35     12.36 o
   8   9  24        7.97        3.55     11.03 o
   9   9  24       36.68       30.75     13.18 o
   0  10  24       41.94       43.46     17.04 o
   1  10  24       19.43       11.91     10.93 o
   2  10  24        7.15       19.07     11.02 o
   3  10  24       11.75        5.32     10.90 o
   4  10  24        0.05        5.36     10.87 o
   5  10  24        1.54        9.54     18.20 o
   6  10  24        0.22       -3.68     22.64 o
   1  11  24       10.84       18.01     11.35 o
   2  11  24       20.08        7.31     11.52 o
   1   1  25      659.89      652.51     13.61 o
   2   1  25      165.39      175.50      7.81 o
   3   1  25     1307.92     1263.60     22.11 o
   4   1  25        0.05        2.02      6.11 o
   5   1  25      431.93      387.69     12.66 o
   6   1  25        0.03       -6.04      6.04 o
   7   1  25        9.86        3.03      7.13 o
   8   1  25        3.47       -0.12      7.78 o
   9   1  25       18.04        7.30      8.71 o
  10   1  25       12.08        1.32      8.61 o
  11   1  25      144.65      156.19     12.65 o
  12   1  25       57.93       51.22     12.81 o
  13   1  25       69.65       47.55     11.33 o
  14   1  25        0.35       -1.04     10.23 o
   0   2  25        0.59       -4.78      7.07 o
   1   2  25       96.10       97.58      6.75 o
   2   2  25      702.72      670.45     14.99 o
   3   2  25       29.29       49.76      6.63 o
   4   2  25      129.56      117.47     11.58 o
   5   2  25       63.84       63.29      7.38 o
   6   2  25       61.70       52.61      8.12 o
   7   2  25       38.50       42.73      8.25 o
   8   2  25        3.60       -0.88      7.14 o
   9   2  25       14.58       14.44      9.07 o
  10   2  25       65.89       67.87     10.49 o
  11   2  25        6.43       20.98      9.30 o
  12   2  25        4.07       -7.24      9.46 o
  13   2  25       13.40        6.73     10.07 o
  14   2  25       13.56       -8.72     10.21 o
   1   3  25      687.51      659.35     15.06 o
   2   3  25      506.08      508.06     13.36 o
   3   3  25      829.01      856.69     17.69 o
   4   3  25      261.81      291.90     10.60 o
   5   3  25      155.15      164.35     10.43 o
   6   3  25       26.65       36.86      7.99 o
   7   3  25       41.60       44.35      8.12 o
   8   3  25        8.00        1.53      7.13 o
   9   3  25        1.23       -8.27      8.27 o
  10   3  25        0.41       -7.05      8.44 o
  11   3  25       42.28       51.90     10.61 o
  12   3  25        4.76       -9.02      9.59 o
  13   3  25       90.02       99.79     12.40 o
  14   3  25        0.02        3.58     10.51 o
   0   4  25       14.29        3.75      9.17 o
   1   4  25       84.81      102.81      8.37 o
   2   4  25      248.09      233.23      9.70 o
   3   4  25      143.63      164.41      8.90 o
   4   4  25      526.68      513.29     14.69 o
   5   4  25      127.08      100.65      9.10 o
   6   4  25        4.51       -1.56      6.94 o
   7   4  25       42.82       33.99      9.17 o
   8   4  25        5.57       14.68      8.20 o
   9   4  25       34.73       23.26      9.48 o
  10   4  25        1.00       -9.02      9.02 o
  11   4  25        3.79        5.82     16.38 o
  12   4  25       21.89       19.97     10.58 o
  13   4  25        7.50       13.26     10.82 o
   1   5  25      685.84      705.30     17.39 o
   2   5  25      333.83      326.38     12.38 o
   3   5  25       18.21       28.93      8.06 o
   4   5  25       71.66       56.86      8.87 o
   5   5  25      108.01      106.59      8.73 o
   6   5  25        3.76       -0.30      7.40 o
   7   5  25        3.43        3.18      7.61 o
   8   5  25        3.52       -7.65      7.65 o
   9   5  25       20.67        8.19      8.26 o
  10   5  25       24.43       29.33     14.40 o
  11   5  25        0.18       -7.62      9.78 o
  12   5  25       19.27       10.65     11.11 o
  13   5  25       97.81      110.53     13.33 o
   0   6  25       68.35       79.55     11.34 o
   1   6  25       11.85        9.67      6.92 o
   2   6  25        5.98        7.89      7.84 o
   3   6  25       29.17       27.21      8.33 o
   4   6  25        0.96       -5.90      7.65 o
   5   6  25        0.31       -7.53      7.53 o
   6   6  25        0.06       -7.19      7.52 o
   7   6  25       22.46       21.29      9.13 o
   8   6  25        6.38        3.73      8.41 o
   9   6  25       24.73       38.12      9.59 o
  10   6  25        1.75        9.98     11.61 o
  11   6  25       94.86      119.74     13.26 o
  12   6  25      133.66      186.94     15.48 o
   1   7  25       25.12       19.30      8.28 o
   2   7  25        5.43        4.65      8.21 o
   3   7  25      222.89      273.94     13.52 o
   4   7  25        9.73        0.53      8.04 o
   5   7  25      102.56      108.37     10.12 o
   6   7  25        1.63       -7.83      9.26 o
   7   7  25        5.80        9.00      9.60 o
   8   7  25       19.73       21.49     10.49 o
   9   7  25        3.06        2.72      9.94 o
  10   7  25        0.01        1.61     12.02 o
  11   7  25        6.23       14.73     14.57 o
   0   8  25       29.49       46.60     15.07 o
   1   8  25        3.97       -3.60      9.11 o
   2   8  25       86.88       95.09     11.30 o
   3   8  25       12.77        8.89      8.85 o
   4   8  25       30.59       31.17      9.30 o
   5   8  25       56.53       40.73      9.81 o
   6   8  25       22.99       19.08     10.62 o
   7   8  25       99.34      136.32     13.52 o
   8   8  25       15.28       32.00     11.30 o
   9   8  25       31.68       48.77     11.86 o
  10   8  25        0.95       19.81     12.87 o
   1   9  25      246.46      278.60     16.32 o
   2   9  25       14.11       12.01     10.86 o
   3   9  25       54.20       40.46     11.16 o
   4   9  25       18.50       -2.21     10.56 o
   5   9  25       18.95        1.92     10.04 o
   6   9  25        4.09       20.39     12.63 o
   7   9  25       18.66       11.96     11.84 o
   8   9  25       18.91        6.59     11.58 o
   0  10  25        9.69        3.32     15.78 o
   1  10  25       12.30       13.28     11.19 o
   2  10  25        2.35       18.92     11.28 o
   3  10  25        5.06        7.09     11.01 o
   4  10  25        0.04        3.44     10.87 o
   5  10  25        4.89       -1.09     11.02 o
   0   0  26     1937.69     1912.61     56.16 o
   1   0  26        2.78       -1.37      7.14 o
   2   0  26     1248.58     1244.40     28.89 o
   3   0  26       18.31       15.54      9.79 o
   4   0  26      384.30      291.88     15.79 o
   5   0  26      374.31      392.48     18.63 o
   6   0  26        1.37        0.49     12.65 o
   7   0  26      623.43      634.69     23.38 o
   8   0  26       84.29      111.97     16.10 o
   9   0  26      666.94      635.27     29.49 o
  10   0  26      222.22      247.56     20.80 o
  11   0  26       61.74       64.74     14.92 o
  12   0  26       16.68       18.64     13.78 o
  13   0  26       16.45       16.59     14.54 o
  14   0  26       17.97       -4.16     18.78 o
   1   1  26       13.76       34.93      6.03 o
   2   1  26      235.77      222.48     10.00 o
   3   1  26      175.04      170.88      8.55 o
   4   1  26      150.87      147.93      9.10 o
   5   1  26       16.35       19.61      6.51 o
   6   1  26       30.38       23.18     11.62 o
   7   1  26        0.33       -6.93      6.93 o
   8   1  26       76.13       82.42     10.45 o
   9   1  26        8.25       21.25      9.33 o
  10   1  26      120.14      134.40     12.22 o
  11   1  26       29.91       34.01     12.33 o
  12   1  26        9.36       14.11     10.26 o
  13   1  26        4.12       12.39     10.30 o
  14   1  26       21.67       -2.13     10.32 o
   0   2  26      143.61      150.51     10.72 o
   1   2  26      129.81      133.23      9.88 o
   2   2  26      777.38      811.14     17.09 o
   3   2  26      742.92      748.34     16.33 o
   4   2  26        0.99        7.84      6.68 o
   5   2  26      105.52      128.64     11.15 o
   6   2  26      173.13      173.49     10.87 o
   7   2  26      363.16      360.00     13.95 o
   8   2  26        0.90       -4.36      8.80 o
   9   2  26      319.38      327.67     15.89 o
  10   2  26       30.05       28.08      9.85 o
  11   2  26       77.77       62.51     11.09 o
  12   2  26        4.97       -9.23      9.23 o
  13   2  26        0.15       13.82     10.64 o
  14   2  26        6.89       -3.92     10.87 o
   1   3  26       37.07       27.47      6.25 o
   2   3  26      193.12      177.55      8.78 o
   3   3  26      180.94      201.11      9.40 o
   4   3  26      861.51      855.07     17.87 o
   5   3  26        0.02        9.72      7.82 o
   6   3  26       15.28       10.20      7.53 o
   7   3  26       13.14       -0.52      7.38 o
   8   3  26       94.55       76.45      9.57 o
   9   3  26       33.17        2.78      8.94 o
  10   3  26       20.14       14.32      9.93 o
  11   3  26       13.55       12.75      9.90 o
  12   3  26       41.45       35.13     11.15 o
  13   3  26        6.54       -6.80     13.17 o
   0   4  26       67.32       62.80     11.30 o
   1   4  26      386.23      349.65     12.77 o
   2   4  26       31.41       24.43      7.04 o
   3   4  26      393.96      404.85     12.41 o
   4   4  26       21.83       39.38      7.48 o
   5   4  26      361.95      358.95     14.08 o
   6   4  26        0.01       -6.48      7.19 o
   7   4  26      263.12      269.74     13.10 o
   8   4  26        1.70        5.79      8.07 o
   9   4  26      150.48      157.34     12.89 o
  10   4  26       68.77       47.50     10.90 o
  11   4  26       25.32       17.98     10.65 o
  12   4  26      190.03      207.70     15.35 o
  13   4  26       77.56       81.92     12.41 o
   1   5  26       62.47       69.08      8.43 o
   2   5  26      152.99      155.36      9.72 o
   3   5  26        0.22        5.71      7.79 o
   4   5  26        1.78       -0.74      7.56 o
   5   5  26       32.83       31.25      8.41 o
   6   5  26        0.81        7.99      8.03 o
   7   5  26        1.66       -4.16      7.86 o
   8   5  26       10.64       11.01     11.76 o
   9   5  26       16.99       -8.73      9.27 o
  10   5  26       12.63        2.15     10.41 o
  11   5  26       16.47        9.85     10.68 o
  12   5  26       10.84        9.34     11.10 o
   0   6  26      229.84      239.93     16.41 o
   1   6  26      131.25      117.53     13.21 o
   2   6  26       19.22       25.54      8.58 o
   3   6  26      375.02      360.45     14.86 o
   4   6  26       96.02      101.87     10.04 o
   5   6  26       36.35       12.59      8.43 o
   6   6  26       18.22       19.48      9.56 o
   7   6  26      201.43      217.75     17.01 o
   8   6  26       74.34       56.22     10.14 o
   9   6  26      212.17      241.54     15.08 o
  10   6  26       33.06       35.14     11.41 o
  11   6  26       99.30      106.91     13.27 o
   1   7  26        1.17       -4.72      9.14 o
   2   7  26       24.80       37.56      8.93 o
   3   7  26       43.27       46.90      9.65 o
   4   7  26        0.72       -6.08     10.33 o
   5   7  26       28.49       26.25      8.88 o
   6   7  26       24.12       30.52     10.50 o
   7   7  26       12.80        6.51      9.88 o
   8   7  26        8.92       23.84     10.98 o
   9   7  26        0.26        1.41     10.34 o
  10   7  26        0.25      -11.48     11.48 o
   0   8  26        0.02       14.59     14.59 o
   1   8  26       27.79       25.04     10.18 o
   2   8  26        0.14       -3.19      9.82 o
   3   8  26       26.98       23.72     15.41 o
   4   8  26        9.78       -0.60      8.85 o
   5   8  26       24.93       27.62     10.76 o
   6   8  26        0.00        6.32     10.62 o
   7   8  26      163.56      213.48     15.19 o
   8   8  26       12.78        0.02     12.86 o
   9   8  26       79.51      100.79     13.14 o
   1   9  26       23.64       30.50     15.89 o
   2   9  26        5.82       -1.30     10.65 o
   3   9  26       34.69       32.84     11.58 o
   4   9  26       21.69       24.92     11.30 o
   5   9  26       35.62       36.22     13.25 o
   6   9  26       19.34       22.13     13.24 o
   7   9  26       33.59       36.88     13.39 o
   0  10  26       10.71      -22.83     22.83 o
   1  10  26       14.93        6.46     11.41 o
   2  10  26       34.74       15.83     11.40 o
   3  10  26       11.08        5.82     11.63 o
   4  10  26       15.12       12.85     11.64 o
   1   1  27      139.10      156.27      7.87 o
   2   1  27        3.14       18.54      6.51 o
   3   1  27        3.39       -3.44      6.56 o
   4   1  27        0.42       11.40      6.55 o
   5   1  27      438.90      425.42     13.66 o
   6   1  27      330.54      349.59     12.69 o
   7   1  27      123.50      114.44     11.55 o
   8   1  27      407.47      387.85     16.96 o
   9   1  27        7.45       -6.33      8.93 o
  10   1  27      150.66      152.00     13.11 o
  11   1  27       67.20       53.86     10.89 o
  12   1  27        9.63       -0.32     10.09 o
  13   1  27       80.60       99.47     16.74 o
   0   2  27      394.36      378.66     15.67 o
   1   2  27        9.21       -2.53      5.92 o
   2   2  27        6.25       18.96      6.38 o
   3   2  27       83.30      117.78      8.18 o
   4   2  27      129.48      132.50      9.06 o
   5   2  27      161.64      161.74     11.68 o
   6   2  27        4.45        6.36      7.81 o
   7   2  27       53.85       44.03      8.90 o
   8   2  27        5.34       -8.89      8.89 o
   9   2  27       30.41       36.68      9.85 o
  10   2  27        2.89       -2.70      9.41 o
  11   2  27        8.92        4.42     16.59 o
  12   2  27        0.02        2.10     10.40 o
  13   2  27       16.50        2.46     10.77 o
   1   3  27       26.81       28.77     10.71 o
   2   3  27       50.76       52.23      7.29 o
   3   3  27       61.90       69.81      7.37 o
   4   3  27      142.61      155.30     12.66 o
   5   3  27       45.32       59.59      9.18 o
   6   3  27      449.08      433.79     15.83 o
   7   3  27       17.50       21.83     10.49 o
   8   3  27      306.18      323.15     15.13 o
   9   3  27       15.85       12.89      9.65 o
  10   3  27      142.08      134.22     12.49 o
  11   3  27       25.40       32.21     10.93 o
  12   3  27        1.49       -7.05     12.12 o
  13   3  27        0.20       -5.26     10.54 o
   0   4  27       60.39       72.74     11.70 o
   1   4  27       35.14       33.76      7.60 o
   2   4  27       22.65       20.11      7.35 o
   3   4  27       25.50       30.22      8.88 o
   4   4  27        0.47       -6.82      6.82 o
   5   4  27       73.44       72.64      9.37 o
   6   4  27       29.54       20.25      8.47 o
   7   4  27      242.91      269.50     17.50 o
   8   4  27        4.25        0.68      8.42 o
   9   4  27       74.62       73.62     11.08 o
  10   4  27        0.40       -8.83      9.33 o
  11   4  27       66.43       90.92     12.47 o
  12   4  27        0.05       -0.86     10.60 o
   1   5  27       93.39      100.12      8.96 o
   2   5  27      286.69      306.87     13.75 o
   3   5  27      482.03      467.41     16.82 o
   4   5  27       88.86       92.83      9.90 o
   5   5  27       89.25       66.84     15.16 o
   6   5  27      199.29      206.79     12.34 o
   7   5  27       23.66       26.06      8.92 o
   8   5  27      253.57      270.70     14.12 o
   9   5  27       31.48       32.62     10.80 o
  10   5  27       41.88       39.61     11.53 o
  11   5  27       11.73       -2.20     10.96 o
  12   5  27      139.96      171.28     14.94 o
   0   6  27      254.85      229.30     17.38 o
   1   6  27       41.15       47.33     12.41 o
   2   6  27        1.46       -8.20      8.20 o
   3   6  27       36.42       40.37      9.29 o
   4   6  27        8.41       -6.96      8.18 o
   5   6  27        5.33        5.63      9.49 o
   6   6  27        6.91       10.01      9.78 o
   7   6  27        2.18       -4.05     13.99 o
   8   6  27        0.04        4.57      9.90 o
   9   6  27       28.28       42.87     11.48 o
  10   6  27       24.77       30.57     11.64 o
  11   6  27       10.06       23.56     11.71 o
   1   7  27       55.70       75.98     11.62 o
   2   7  27      120.12      117.54     11.00 o
   3   7  27       60.16       55.57     14.08 o
   4   7  27       31.10       20.13      9.43 o
   5   7  27        0.85        2.55     10.00 o
   6   7  27      141.54      193.59     14.90 o
   7   7  27       54.21       74.85     11.94 o
   8   7  27      126.85      135.70     13.85 o
   9   7  27        7.20       10.49     12.61 o
  10   7  27       22.62       14.86     12.82 o
   0   8  27        8.60       22.32     14.88 o
   1   8  27        0.49       -9.70      9.85 o
   2   8  27        0.03       -0.48     10.34 o
   3   8  27        8.88       20.88     10.65 o
   4   8  27        4.82        3.84      9.19 o
   5   8  27        1.20       12.47     10.95 o
   6   8  27       46.83       55.74     12.22 o
   7   8  27        6.09       24.77     11.63 o
   8   8  27       15.07       20.86     11.79 o
   1   9  27        0.97       -7.97     11.34 o
   2   9  27       20.21       21.29     11.38 o
   3   9  27        2.55       11.15     11.26 o
   4   9  27        7.96        0.54     11.02 o
   5   9  27        0.97        1.34     12.82 o
   6   9  27       32.95       30.44     13.86 o
   0  10  27       24.81       29.90     25.97 o
   1  10  27        1.79      -10.71     10.71 o
   2  10  27       19.83       43.58     12.52 o
   0   0  28     2403.19     2618.52     73.31 o
   1   0  28      136.73      188.94     12.27 o
   2   0  28      297.18      305.44     26.36 o
   3   0  28      769.82      744.60     25.52 o
   4   0  28      222.94      248.71     15.52 o
   5   0  28      150.22      160.88     13.77 o
   6   0  28        2.44        3.38      9.31 o
   7   0  28       69.18       28.27     14.38 o
   8   0  28        0.17       -5.21     15.83 o
   9   0  28        2.47       -3.07     16.33 o
  10   0  28      114.18       94.15     18.85 o
  11   0  28       50.32       49.90     16.19 o
  12   0  28      292.18      328.44     28.38 o
  13   0  28       51.56       56.87     23.14 o
   1   1  28      247.62      253.50     10.28 o
   2   1  28       22.91       16.91      9.41 o
   3   1  28       57.36       48.12      7.80 o
   4   1  28       77.19       78.77     11.03 o
   5   1  28       72.77      115.95     13.04 o
   6   1  28      306.96      310.33     13.63 o
   7   1  28       26.66       32.10      9.57 o
   8   1  28        2.38        6.39      9.55 o
   9   1  28       16.74       11.49      9.64 o
  10   1  28        5.60        5.27     10.57 o
  11   1  28        2.26        6.70     14.26 o
  12   1  28        7.00      -10.02     10.02 o
  13   1  28        5.40        0.79     10.75 o
   0   2  28      136.96      153.12     13.57 o
   1   2  28        8.26       10.73      6.37 o
   2   2  28      395.42      375.34     12.25 o
   3   2  28        0.78       -3.33      7.23 o
   4   2  28      136.61      125.03      9.39 o
   5   2  28       11.11       19.58      8.46 o
   6   2  28      270.44      234.81     14.66 o
   7   2  28       50.59       48.23      9.32 o
   8   2  28       38.89       26.97      9.81 o
   9   2  28        5.16        9.33      9.75 o
  10   2  28        0.04       -1.26      9.82 o
  11   2  28        2.52       -9.42      9.42 o
  12   2  28       23.96       17.45     10.82 o
  13   2  28       74.51       61.83     12.48 o
   1   3  28        0.00       -6.59      6.59 o
   2   3  28      121.54      109.31      8.11 o
   3   3  28       49.51       44.12      7.28 o
   4   3  28      315.21      341.59     12.90 o
   5   3  28       24.58       25.47      8.44 o
   6   3  28      178.60      190.23     11.97 o
   7   3  28       83.35       72.59      9.71 o
   8   3  28       62.47       71.85     11.15 o
   9   3  28       36.54       36.29     10.63 o
  10   3  28       15.63       10.01     12.14 o
  11   3  28       30.95       17.64     10.58 o
  12   3  28       14.18        5.74     10.70 o
   0   4  28      645.97      682.09     48.34 o
   1   4  28        0.17       -6.57      6.57 o
   2   4  28      532.85      490.58     15.13 o
   3   4  28       15.05       12.46      8.18 o
   4   4  28      120.58       98.79      9.92 o
   5   4  28        1.07       10.52      9.58 o
   6   4  28        0.11        1.53      8.31 o
   7   4  28       63.70       67.57      9.99 o
   8   4  28        5.09        4.80      8.49 o
   9   4  28        8.94       15.77     10.56 o
  10   4  28        5.51       -3.81     10.61 o
  11   4  28       56.85       74.44     12.73 o
  12   4  28       14.96        9.40     11.56 o
   1   5  28       35.41       42.88      8.49 o
   2   5  28      321.60      314.99     14.09 o
   3   5  28       22.65       23.30      8.92 o
   4   5  28      147.52      144.03     13.26 o
   5   5  28       26.46       29.38     13.09 o
   6   5  28       88.08      111.69     12.07 o
   7   5  28       19.67        5.53      8.98 o
   8   5  28        5.51        7.85      9.00 o
   9   5  28        7.46       24.97     10.88 o
  10   5  28       11.49        6.12     11.91 o
  11   5  28       16.67       26.00     11.48 o
   0   6  28       61.50       71.14     17.48 o
   1   6  28       73.56       86.46     10.12 o
   2   6  28       99.88      108.70     10.69 o
   3   6  28       36.39       30.86      9.38 o
   4   6  28       86.12       83.91     10.27 o
   5   6  28       20.12       10.64     10.06 o
   6   6  28        3.64        0.91      9.79 o
   7   6  28        0.03      -12.17     12.17 o
   8   6  28       38.78       22.31     13.28 o
   9   6  28        8.78        3.50     12.86 o
  10   6  28        5.65      -10.34     12.18 o
   1   7  28        0.47      -10.75     10.75 o
   2   7  28       12.32       -2.40      9.20 o
   3   7  28       71.73       77.66     10.62 o
   4   7  28       15.05        4.07      9.25 o
   5   7  28        2.58        5.67     10.39 o
   6   7  28        2.22        7.75     10.86 o
   7   7  28        0.90      -10.64     10.88 o
   8   7  28       88.06      103.65     13.55 o
   9   7  28       14.31       10.66     13.01 o
   0   8  28      226.64      249.32     23.08 o
   1   8  28        1.46        2.28     10.71 o
   2   8  28       92.10       89.81     12.99 o
   3   8  28        0.46       -6.60     10.03 o
   4   8  28        3.08       -0.95     10.39 o
   5   8  28       24.74       30.93     11.40 o
   6   8  28        7.14       30.01     22.84 o
   7   8  28        1.55        6.37     11.39 o
   1   9  28       17.09       30.62     11.92 o
   2   9  28        0.76       14.36     11.25 o
   3   9  28        7.56       11.65     11.23 o
   4   9  28       16.16        6.47     12.36 o
   5   9  28        2.94      -12.33     12.48 o
   1   1  29      434.23      408.79     12.97 o
   2   1  29        8.29        6.07      6.86 o
   3   1  29        0.01       -6.48      6.57 o
   4   1  29      375.78      388.11     13.64 o
   5   1  29       11.36       25.26      9.23 o
   6   1  29      898.08      932.40     23.65 o
   7   1  29        1.61        1.44      9.60 o
   8   1  29      245.37      245.22     15.07 o
   9   1  29        3.69       -7.09     10.03 o
  10   1  29      158.53      157.41     14.31 o
  11   1  29        1.75       -9.74      9.74 o
  12   1  29      126.25      135.58     17.72 o
   0   2  29       81.90       98.49     12.71 o
   1   2  29        5.90       -3.36      6.85 o
   2   2  29       23.55       31.74      6.84 o
   3   2  29       45.65       37.09      7.80 o
   4   2  29      117.67      135.61      9.83 o
   5   2  29      186.85      175.03     11.70 o
   6   2  29      236.07      278.65     15.71 o
   7   2  29       38.56       71.29     10.08 o
   8   2  29       40.39       28.78     10.54 o
   9   2  29       52.55       48.97     11.25 o
  10   2  29        2.02       -2.28     10.11 o
  11   2  29       21.42       19.79     11.30 o
  12   2  29        1.85       -4.10     12.61 o
   1   3  29       19.68        6.49      7.28 o
   2   3  29       12.97       10.71      7.03 o
   3   3  29       10.32        1.19      7.80 o
   4   3  29       11.99       17.10      8.63 o
   5   3  29        2.94       -1.83      8.02 o
   6   3  29      567.76      557.19     18.16 o
   7   3  29       10.48        7.86      8.92 o
   8   3  29      266.88      246.51     15.52 o
   9   3  29        1.43        0.35     10.09 o
  10   3  29      101.74      100.06     12.84 o
  11   3  29        1.89       23.58     11.20 o
  12   3  29      124.71      132.38     22.38 o
   0   4  29       46.27       69.39     12.89 o
   1   4  29       96.46       93.06      9.23 o
   2   4  29        0.28        6.46      7.62 o
   3   4  29      194.60      208.83     12.37 o
   4   4  29        0.34        3.71      9.03 o
   5   4  29       60.26       77.53     10.34 o
   6   4  29       38.59       26.65      9.42 o
   7   4  29        7.64        2.06      8.80 o
   8   4  29       30.35       29.60     10.61 o
   9   4  29       18.25       25.19     14.29 o
  10   4  29       20.60       31.02     11.73 o
  11   4  29        0.01       -1.35     10.84 o
   1   5  29       31.45       24.36      8.69 o
   2   5  29        4.41        9.33      8.79 o
   3   5  29        8.25        6.55      8.31 o
   4   5  29      165.09      195.72     14.39 o
   5   5  29       20.50       33.94     10.57 o
   6   5  29       68.73      101.04     12.26 o
   7   5  29        8.59        7.03     10.06 o
   8   5  29       70.19       94.33     11.24 o
   9   5  29       21.66       18.01     11.05 o
  10   5  29      232.31      268.51     17.24 o
   0   6  29      108.76      104.98     17.58 o
   1   6  29       10.72       23.20      9.42 o
   2   6  29        0.96       -1.16      8.77 o
   3   6  29        0.20        3.38      8.94 o
   4   6  29      165.57      192.69     14.75 o
   5   6  29       14.49       22.71     10.85 o
   6   6  29       12.63        2.63     10.05 o
   7   6  29        3.56       11.24     10.94 o
   8   6  29       57.25       51.44     12.07 o
   9   6  29       17.45       21.72     13.42 o
   1   7  29       35.31       42.96     11.65 o
   2   7  29       26.25       15.22     10.97 o
   3   7  29        0.01       -9.67     11.35 o
   4   7  29      137.64      155.13     14.36 o
   5   7  29       12.87       35.72     11.80 o
   6   7  29       57.60       96.03     13.53 o
   7   7  29       13.64       25.37     11.60 o
   8   7  29       20.60       33.94     12.14 o
   0   8  29       44.83       70.36     18.29 o
   1   8  29        3.82        3.05     11.74 o
   2   8  29       13.76       14.42     11.43 o
   3   8  29        8.81        7.20     15.08 o
   4   8  29        1.43        6.73     12.54 o
   5   8  29        0.42       20.78     13.57 o
   6   8  29       50.93       37.09     12.32 o
   1   9  29       41.25       56.98     12.85 o
   2   9  29       12.69        7.36     11.55 o
   3   9  29        0.93       -5.09     11.18 o
   0   0  30      705.55      647.81     29.12 o
   1   0  30       17.90        3.24      9.94 o
   2   0  30       62.06       81.13     14.92 o
   3   0  30        1.26       10.17     10.12 o
   4   0  30      203.86      179.47     15.64 o
   5   0  30      212.89      229.41     16.28 o
   6   0  30        0.22      -12.65     12.65 o
   7   0  30       15.74       13.30     14.52 o
   8   0  30       14.57        6.29     15.37 o
   9   0  30        1.50       11.78     14.60 o
  10   0  30       26.44       22.06     16.46 o
  11   0  30       23.83       31.15     28.76 o
  12   0  30        4.21      -14.81     14.81 o
   1   1  30      204.33      243.78     10.61 o
   2   1  30       46.05       51.40      9.99 o
   3   1  30        0.59        5.07      7.24 o
   4   1  30        2.13       -0.95      7.55 o
   5   1  30      156.22      178.65     13.38 o
   6   1  30        0.94        9.93      8.73 o
   7   1  30       80.20       75.87     11.29 o
   8   1  30       12.76       12.49     10.12 o
   9   1  30       64.09       65.95     12.06 o
  10   1  30        2.74        2.10     10.87 o
  11   1  30        7.96        2.28     10.97 o
  12   1  30        1.06       -8.27     11.05 o
   0   2  30      378.20      352.64     18.93 o
   1   2  30        1.07        2.82      7.22 o
   2   2  30      534.93      537.64     17.72 o
   3   2  30       57.43       38.85      8.13 o
   4   2  30       26.62       32.13      8.11 o
   5   2  30      344.73      360.32     15.12 o
   6   2  30        9.08       14.06      8.60 o
   7   2  30      535.13      591.53     24.16 o
   8   2  30       10.29       15.29     10.88 o
   9   2  30       82.50      133.20     13.50 o
  10   2  30       76.61       89.44     13.70 o
  11   2  30        7.69        3.28     11.16 o
   1   3  30       13.45        8.33      7.46 o
   2   3  30        7.09       20.38      7.72 o
   3   3  30        1.84       -1.47      8.18 o
   4   3  30       29.03       36.39     11.04 o
   5   3  30       32.88       37.43      9.06 o
   6   3  30        1.07       19.39      9.14 o
   7   3  30       31.08       31.32      9.38 o
   8   3  30       12.01       23.88     10.74 o
   9   3  30       23.01        2.85     10.73 o
  10   3  30       31.86       22.05     11.59 o
  11   3  30       27.67       16.53     11.88 o
   0   4  30      398.07      417.96     21.15 o
   1   4  30        4.23       13.09      8.15 o
   2   4  30      252.84      252.30     12.30 o
   3   4  30       12.09       19.57     10.00 o
   4   4  30       88.84       88.24     11.81 o
   5   4  30      115.90      149.29     13.36 o
   6   4  30      166.75      180.78     12.82 o
   7   4  30       32.02       30.79     10.44 o
   8   4  30       11.26       -4.90     10.25 o
   9   4  30      134.39      156.16     17.20 o
  10   4  30       34.22       70.02     12.95 o
   1   5  30      140.12      133.42     11.72 o
   2   5  30        4.61       -2.06      8.89 o
   3   5  30        0.22        8.62     10.28 o
   4   5  30       17.26       13.75     10.51 o
   5   5  30       17.59       13.33     10.23 o
   6   5  30       12.76        6.45     10.18 o
   7   5  30        0.17       -6.74      9.88 o
   8   5  30        3.61      -11.60     11.60 o
   9   5  30       44.82       39.30     13.76 o
  10   5  30        0.17       -0.33     11.22 o
   0   6  30      874.23      901.94     39.07 o
   1   6  30        3.41       13.74      9.50 o
   2   6  30      238.76      282.33     18.94 o
   3   6  30      105.30      121.74     13.68 o
   4   6  30       90.78      116.98     14.42 o
   5   6  30      118.51      112.15     13.34 o
   6   6  30       28.52       21.95     11.81 o
   7   6  30       16.29       -5.78     11.15 o
   8   6  30       22.71       26.30     12.16 o
   9   6  30       57.43       24.63     13.65 o
   1   7  30       65.86       72.50     12.92 o
   2   7  30       13.70       17.72     10.99 o
   3   7  30       85.02       90.87     11.72 o
   4   7  30       27.11       26.07     11.66 o
   5   7  30       43.83       56.35     12.86 o
   6   7  30       64.80       80.81     13.37 o
   7   7  30       41.98       32.67     12.54 o
   0   8  30       38.70       19.38     16.76 o
   1   8  30        3.31       -1.07     11.19 o
   2   8  30       19.14       24.99     15.46 o
   3   8  30       30.28       26.86     13.68 o
   4   8  30       31.98       37.99     14.26 o
   5   8  30       83.43       81.00     15.77 o
   1   1  31      114.96      125.68     10.75 o
   2   1  31       11.26        9.60      7.45 o
   3   1  31      127.62      125.26     10.13 o
   4   1  31        0.15       -7.56      7.56 o
   5   1  31        0.39       -6.27      8.77 o
   6   1  31        1.76       -1.24      8.83 o
   7   1  31        0.62       -6.62     10.02 o
   8   1  31      137.90      153.60     14.00 o
   9   1  31       46.31       53.33     13.12 o
  10   1  31      132.38      159.36     15.08 o
  11   1  31       35.38       23.06     12.12 o
   0   2  31        9.12       17.25     11.21 o
   1   2  31        3.00       -5.30      7.48 o
   2   2  31       31.29       48.66      9.31 o
   3   2  31       81.70       83.98     10.32 o
   4   2  31       16.36        0.54      8.12 o
   5   2  31       58.07       64.17     10.27 o
   6   2  31       32.82       33.76      9.57 o
   7   2  31        0.12       18.22     10.70 o
   8   2  31       34.36       52.22     11.59 o
   9   2  31        5.21        0.82     11.07 o
  10   2  31       28.62       15.33     11.91 o
  11   2  31        8.88       -2.06     14.93 o
   1   3  31      713.00      729.52     19.12 o
   2   3  31        4.97       11.93      8.81 o
   3   3  31      121.93      112.27     10.83 o
   4   3  31        0.55       -3.00      9.90 o
   5   3  31       13.80       32.29      9.59 o
   6   3  31       63.14       69.21     11.80 o
   7   3  31        4.65       -8.52      8.86 o
   8   3  31       41.33       34.91     13.42 o
   9   3  31        2.05        4.67     13.42 o
  10   3  31       22.16        8.24     11.61 o
   0   4  31      104.41      123.51     15.17 o
   1   4  31       26.92       36.00      8.75 o
   2   4  31        6.62       21.38      9.64 o
   3   4  31       85.78       94.75     12.43 o
   4   4  31        0.49       -9.28      9.28 o
   5   4  31       11.27        7.96     10.57 o
   6   4  31        4.33        9.17     10.63 o
   7   4  31       18.41       13.69     10.96 o
   8   4  31        5.84       21.47     11.47 o
   9   4  31       29.16       54.87     12.43 o
  10   4  31      103.55      114.02     14.68 o
   1   5  31      346.52      349.70     15.95 o
   2   5  31       19.23       11.86      9.57 o
   3   5  31      125.75      124.67     13.70 o
   4   5  31       17.15       11.43     10.97 o
   5   5  31      142.86      149.11     13.77 o
   6   5  31        2.51       -5.58     10.26 o
   7   5  31        7.70        2.47     10.62 o
   8   5  31        0.17       -9.23     11.86 o
   9   5  31        1.47      -12.53     12.53 o
   0   6  31      326.16      359.14     25.79 o
   1   6  31        0.73        3.99     10.70 o
   2   6  31       37.15       55.23     13.87 o
   3   6  31        6.85       28.31     11.19 o
   4   6  31       32.39       57.72     14.31 o
   5   6  31       62.65       57.26     12.34 o
   6   6  31        1.26        4.67     11.32 o
   7   6  31       18.90       37.83     12.00 o
   8   6  31        0.18      -12.78     12.78 o
   1   7  31      164.04      178.57     14.98 o
   2   7  31        8.25       13.43     11.71 o
   3   7  31       15.03       11.24     13.14 o
   4   7  31       74.47       82.93     13.37 o
   5   7  31       76.57      120.19     14.42 o
   6   7  31        1.85       12.04     11.67 o
   0   8  31      134.39      170.63     22.23 o
   1   8  31       16.73        5.94     11.80 o
   2   8  31       11.16       14.36     12.02 o
   3   8  31        1.63       -5.83     13.72 o
   0   0  32      266.00      271.45     32.28 o
   1   0  32       78.79       91.83     16.52 o
   2   0  32        1.74       18.91     19.56 o
   3   0  32      274.07      296.65     18.64 o
   4   0  32       21.72       35.56     12.37 o
   5   0  32       49.53       47.07     12.72 o
   6   0  32       38.14       32.25     15.69 o
   7   0  32      411.63      416.87     27.45 o
   8   0  32       22.24        7.60     25.20 o
   9   0  32      845.75      895.96     40.01 o
  10   0  32        1.59       17.78     16.71 o
   1   1  32       54.87       76.52     10.20 o
   2   1  32       22.84       30.44      9.25 o
   3   1  32        3.41       -1.88      7.67 o
   4   1  32       42.96       35.34      8.66 o
   5   1  32        0.97       -8.54      8.54 o
   6   1  32       64.23       60.52     11.61 o
   7   1  32        6.33       -6.24     10.58 o
   8   1  32       32.69       45.96     12.40 o
   9   1  32       44.17       52.72     12.88 o
  10   1  32        0.22        2.42     11.89 o
   0   2  32       71.39      103.11     13.68 o
   1   2  32        0.09        2.22      8.95 o
   2   2  32       33.02       37.34      9.48 o
   3   2  32        6.08        0.87      8.78 o
   4   2  32        6.28        1.72      8.56 o
   5   2  32       97.85      104.90     10.89 o
   6   2  32        0.04       -0.45      9.58 o
   7   2  32      117.65      118.37     13.47 o
   8   2  32       10.60       10.68     11.31 o
   9   2  32      262.67      258.42     16.95 o
  10   2  32        0.55        7.02     11.50 o
   1   3  32       37.61       41.27     10.03 o
   2   3  32       84.14       81.27     10.98 o
   3   3  32        3.52       11.74     10.21 o
   4   3  32       24.07        5.07      9.86 o
   5   3  32       21.37       11.83     10.69 o
   6   3  32       23.14       30.43      9.73 o
   7   3  32        0.02      -10.16     10.16 o
   8   3  32       14.70       46.39     18.88 o
   9   3  32       13.52       11.41     11.73 o
  10   3  32       63.93       57.71     15.96 o
   0   4  32       17.07       21.35     12.07 o
   1   4  32        2.47        8.53      8.65 o
   2   4  32       13.25       12.75     11.50 o
   3   4  32       31.79       40.00     11.50 o
   4   4  32        3.72       -9.97      9.97 o
   5   4  32       40.75       41.44     11.34 o
   6   4  32        1.38       -7.94     12.49 o
   7   4  32      150.57      177.97     15.25 o
   8   4  32       26.97       11.49     12.81 o
   9   4  32       43.07       29.13     12.48 o
   1   5  32       30.11       22.64     10.25 o
   2   5  32       23.40       21.47     11.14 o
   3   5  32       46.02       45.21     19.52 o
   4   5  32        1.63        2.26     10.74 o
   5   5  32       27.06        6.12     11.13 o
   6   5  32        1.32       -6.97     10.57 o
   7   5  32       30.29       48.44     12.28 o
   8   5  32        4.21        9.39     13.26 o
   0   6  32       20.34        7.20     15.82 o
   1   6  32       19.60       30.78     11.94 o
   2   6  32       11.77       32.90     16.01 o
   3   6  32        0.39       -2.12     10.90 o
   4   6  32        1.50        2.46     11.33 o
   5   6  32       10.94        4.78     11.19 o
   6   6  32        2.49       13.07     11.98 o
   7   6  32       31.48       22.79     11.97 o
   1   7  32       82.12       70.63     13.20 o
   2   7  32        2.63       -6.77     11.20 o
   3   7  32       17.98        8.51     13.69 o
   4   7  32       44.98       40.97     14.58 o
   5   7  32        0.26        7.61     24.40 o
   1   1  33      678.01      724.93     24.00 o
   2   1  33       16.30       28.26     14.31 o
   3   1  33       77.37       46.34      9.98 o
   4   1  33       41.11       45.34      9.28 o
   5   1  33       35.88       36.02     10.69 o
   6   1  33        0.05       -6.63     10.52 o
   7   1  33       46.69       58.81     12.79 o
   8   1  33      175.69      184.90     15.64 o
   9   1  33       83.30       88.18     14.01 o
   0   2  33        1.53       13.02     14.51 o
   1   2  33       10.59        3.14      9.09 o
   2   2  33        0.32        7.21      9.10 o
   3   2  33       52.29       47.78     10.06 o
   4   2  33        0.40        6.59     10.39 o
   5   2  33       11.85       -3.39      8.99 o
   6   2  33        0.79       -7.92      9.33 o
   7   2  33        0.97      -10.80     10.80 o
   8   2  33        2.25        9.55     11.66 o
   9   2  33        7.60       -0.69     11.72 o
   1   3  33      396.04      454.17     17.90 o
   2   3  33        1.50       -6.55      8.91 o
   3   3  33       94.80      102.29     12.85 o
   4   3  33       21.25        4.88     10.58 o
   5   3  33        6.05       -7.64     10.34 o
   6   3  33       19.99       15.57     11.29 o
   7   3  33        7.99        2.44     12.97 o
   8   3  33       66.29       86.42     13.41 o
   9   3  33        0.12        8.26     11.85 o
   0   4  33        7.59        9.82     12.52 o
   1   4  33        5.17        5.29     10.68 o
   2   4  33       17.04       41.57     12.02 o
   3   4  33        1.53        3.52     10.62 o
   4   4  33        7.94      -10.36     10.36 o
   5   4  33       25.75        4.71     13.83 o
   6   4  33        6.63       22.81     11.61 o
   7   4  33       14.16       25.20     13.91 o
   8   4  33        0.63      -12.88     12.88 o
   1   5  33      166.86      163.82     13.10 o
   2   5  33       73.30       89.48     12.90 o
   3   5  33      125.47      147.79     14.96 o
   4   5  33        5.50       -5.16     12.62 o
   5   5  33      112.25      135.26     14.50 o
   6   5  33       12.08        4.25     11.43 o
   7   5  33       55.10       80.58     18.11 o
   0   6  33       55.42       76.08     18.47 o
   1   6  33        0.73       -4.25     11.52 o
   2   6  33        2.78       24.70     13.77 o
   3   6  33        4.34       10.03     11.27 o
   4   6  33        7.81       -9.36     11.20 o
   5   6  33        0.25      -11.05     11.05 o
   1   7  33       35.17       39.49     12.97 o
   2   7  33        0.03       -0.67     17.12 o
   0   0  34       41.65       30.52     21.03 o
   1   0  34        2.87      -10.76     20.04 o
   2   0  34       72.65       82.12     16.85 o
   3   0  34       39.44       41.61     13.70 o
   4   0  34       73.45       92.29     18.43 o
   5   0  34      186.49      203.65     29.83 o
   6   0  34        0.06        6.66     16.13 o
   7   0  34        7.86       16.48     17.59 o
   8   0  34      426.77      464.11     30.05 o
   9   0  34        0.60       -3.90     16.56 o
   1   1  34        2.51       37.80     11.45 o
   2   1  34       97.54       94.38     11.31 o
   3   1  34       42.34       31.74     10.03 o
   4   1  34       38.07       39.38     11.33 o
   5   1  34       16.20       14.06      9.56 o
   6   1  34        0.56       -0.67     11.12 o
   7   1  34        2.39      -11.15     11.15 o
   8   1  34        0.20       16.14     12.50 o
   9   1  34       16.08       -2.46     17.97 o
   0   2  34      330.20      318.24     25.09 o
   1   2  34        7.26       -1.03     10.25 o
   2   2  34       54.07       64.93     11.10 o
   3   2  34       37.01       30.19     12.19 o
   4   2  34       25.51       19.33     11.26 o
   5   2  34       31.09       42.67     11.90 o
   6   2  34        3.05        8.47     12.51 o
   7   2  34       11.66       -8.20     11.01 o
   8   2  34        0.66        8.92     12.10 o
   1   3  34       18.16       23.85      9.83 o
   2   3  34       32.28       33.37     11.39 o
   3   3  34        0.44       -4.40     10.81 o
   4   3  34       32.09        7.98     11.05 o
   5   3  34       18.10       17.48     13.47 o
   6   3  34        6.68       10.80     11.31 o
   7   3  34       61.43       57.76     15.21 o
   8   3  34       89.42      118.46     17.38 o
   0   4  34      175.21      179.27     17.91 o
   1   4  34       27.38       22.55     11.72 o
   2   4  34      220.25      253.14     16.96 o
   3   4  34        0.17        1.47     11.84 o
   4   4  34      140.09      154.17     14.71 o
   5   4  34       12.70       17.65     11.88 o
   6   4  34       32.05       34.81     12.46 o
   7   4  34       43.42       32.29     19.29 o
   1   5  34       13.83       26.33     13.36 o
   2   5  34        7.78        9.82     11.94 o
   3   5  34       16.31        9.61     11.58 o
   4   5  34       16.87       21.94     11.96 o
   5   5  34        0.83        0.40     15.85 o
   6   5  34        0.25      -10.71     12.50 o
   0   6  34      119.47      131.05     20.13 o
   1   6  34        1.66       -5.68     13.16 o
   2   6  34      114.41      159.32     29.02 o
   3   6  34        6.38       -9.48     13.05 o
   1   1  35      104.99      133.86     13.98 o
   2   1  35        1.53       15.61     11.05 o
   3   1  35       74.54       73.07     11.33 o
   4   1  35       19.45       14.99     11.10 o
   5   1  35        3.87        9.82     13.38 o
   6   1  35       70.47       71.51     13.36 o
   7   1  35       27.82       28.96     12.73 o
   0   2  35       14.65       39.42     17.13 o
   1   2  35       10.52       17.87     11.25 o
   2   2  35       11.16       17.93     10.01 o
   3   2  35       37.83       20.70     11.65 o
   4   2  35       13.24       11.55     11.46 o
   5   2  35        0.09       -1.49     15.44 o
   6   2  35       30.26       36.87     14.48 o
   7   2  35       89.55      120.75     17.10 o
   1   3  35       10.52       -6.54     10.93 o
   2   3  35       30.85       26.41     11.81 o
   3   3  35        2.44       -0.38     11.10 o
   4   3  35       30.72       30.56     11.90 o
   5   3  35        6.61      -10.93     10.93 o
   6   3  35       40.62       22.80     13.72 o
   0   4  35        6.89       15.60     23.02 o
   1   4  35       27.83       36.46     12.08 o
   2   4  35        8.40       27.58     11.71 o
   3   4  35       11.16       16.39     12.14 o
   4   4  35       14.16        4.32     16.01 o
   5   4  35        4.62       -1.43     11.68 o
   1   5  35       15.48       38.05     14.03 o
   2   5  35       20.48       14.08     11.80 o
   3   5  35        6.17        5.95     12.92 o
   4   5  35       46.23       55.34     13.37 o
   0   0  36      146.30      188.62     30.82 o
   1   0  36        8.03       11.52     20.80 o
   2   0  36      141.97      204.52     57.56 o
   3   0  36        1.45        5.22     15.64 o
   4   0  36       41.04       66.08     26.54 o
   5   0  36       29.74       69.22     25.32 o
   6   0  36       36.62       22.19     17.92 o
   1   1  36        0.00        2.18     12.19 o
   2   1  36        6.38        2.51     12.00 o
   3   1  36        3.53       11.13     12.49 o
   4   1  36       26.71       12.32     11.32 o
   5   1  36        1.65        4.81     13.31 o
   6   1  36       28.60       34.27     14.46 o
   0   2  36      415.17      445.01     29.52 o
   1   2  36        1.87       -9.83     10.64 o
   2   2  36      250.51      250.92     23.88 o
   3   2  36        8.40        1.48     11.35 o
   4   2  36      194.01      217.25     16.66 o
   5   2  36       38.30       43.21     23.62 o
   6   2  36        7.55       -5.96     20.30 o
   1   3  36        0.09       15.20     13.04 o
   2   3  36       24.35       40.54     14.51 o
   3   3  36        4.13        8.29     12.02 o
   4   3  36        2.20      -10.37     11.36 o
   5   3  36        4.89       10.93     12.36 o
   0   4  36       70.69       78.93     25.47 o
   1   4  36        1.76        1.63     13.17 o
   2   4  36       60.63       63.66     13.45 o
   3   4  36       12.17       19.72     12.34 o
   4   4  36       26.51       29.53     15.43 o
   1   1  37       19.27        7.61     11.77 o
   2   1  37       32.59       47.04     12.56 o
   3   1  37       52.45       42.78     14.43 o
   4   1  37       23.69       46.53     17.73 o
   5   1  37       14.07       16.60     17.42 o
   0   2  37        8.36       20.02     36.29 o
   1   2  37        0.64        0.45     11.76 o
   2   2  37       36.35       42.61     14.86 o
   3   2  37        1.59       -4.71     12.67 o
   4   2  37        0.78        1.15     11.34 o
   1   3  37      135.58      190.67     27.02 o
   2   3  37       40.28       37.63     18.50 o
   3   3  37       53.33       33.36     26.41 o
   0   0  38       95.36       92.70     29.45 o
   1   0  38        1.37       -6.63     15.98 o
   2   0  38       55.11       34.69     18.17 o
   1   1  38        0.25        9.75     11.47 o
   2   1  38        0.05       17.23     14.34 o
   0   2  38       16.89       24.09     23.63 o
 
